# Supplementary material for: Integrative analyses of bulk microarray data to discover genes, pathways, and immune infiltration characteristics associated with targeting of Ewing sarcoma
Source: J Cancer Res Clin Oncol. 2023 Feb 27;149(10):6967–77. doi: 10.1007/s00432-023-04642-0 (PMC10374716; doi:10.1007/s00432-023-04642-0)
Supplement: Supplementary file 9 — Supplementary file9 (XLSX 12 KB) [file 432_2023_4642_MOESM9_ESM.xlsx]

## Sheet: siRNA sequence information
Table S1. siRNA sequence information
	5'-3'
siASPM	GCAGCUUACAGAGGUUAUATT
siCENPF	CCAGCUUCGUGGAGAAUUATT
siCKS2	GAGUCUAGGCUGGGUUCAUTT
siDTL	CCAAGCCACCUUCAUCUUUTT
Negative Control (NC)	UUCUCCGAACGUGUCACGUTT
