# Supplementary material for: Integrative analyses of bulk microarray data to discover genes, pathways, and immune infiltration characteristics associated with targeting of Ewing sarcoma
Source: J Cancer Res Clin Oncol. 2023 Feb 27;149(10):6967–77. doi: 10.1007/s00432-023-04642-0 (PMC10374716; doi:10.1007/s00432-023-04642-0)
Supplement: Supplementary file 10 — Supplementary file10 (XLSX 10 KB) [file 432_2023_4642_MOESM10_ESM.xlsx]

## Sheet: qPCR primer information
Table S2. qPCR primer information
	Forward (5'-3')	Reverse (5'-3')
GAPDH	GGTGTGAACCATGAGAAGTATGA	GAGTCCTTCCACGATACCAAAG
ASPM	ACAACCCTAACGAGGAGGTG	TTAGGCTGCAACACGAAACA
CENPF	GCGTGACTCTGGAGATGGAG	ATGCCAAGCAAAGACCGAGA
CKS2	ACTACGAGTACCGGCATGTT	ACCCAGCCTAGACTCTGTTG
DTL	CGTCCTGAGAAATGCTCCCA	CCAGGTCAAAGACGGCATTC
