# Supplementary material for: Integrative analyses of bulk microarray data to discover genes, pathways, and immune infiltration characteristics associated with targeting of Ewing sarcoma
Source: J Cancer Res Clin Oncol. 2023 Feb 27;149(10):6967–77. doi: 10.1007/s00432-023-04642-0 (PMC10374716; doi:10.1007/s00432-023-04642-0)
Supplement: Supplementary file 11 — Supplementary file11 (XLSX 248 KB) [file 432_2023_4642_MOESM11_ESM.xlsx]

## Sheet: Differentially expressed gene
Table S3. List of DEGs between tumor and normal samples (P.Value< 0.05, |logFC|>1)
	logFC	AveExpr	t	P.Value	adj.P.Val	B
IDI2	-2.70544	4.09178	-20.7545	1.46722e-69	2.02491e-65	147.503
FBP2	-2.94466	4.25796	-18.9882	5.25829e-61	3.62848e-57	128
ABRA	-3.08912	3.63468	-18.3753	4.60865e-58	2.12013e-54	121.289
TECRL	-2.50609	2.63324	-16.9466	2.78179e-51	9.59786e-48	105.827
FBXO40	-3.05072	4.16556	-16.7407	2.57214e-50	7.09961e-47	103.624
ASB2	-3.00592	4.77134	-16.4036	9.65541e-49	2.22091e-45	100.034
MYLK2	-2.00606	5.57862	-16.3607	1.52792e-48	3.0124e-45	99.5794
EEF1A1	1.55418	11.8903	16.3264	2.2076e-48	3.80839e-45	99.215
RPL3L	-2.87677	4.95845	-16.184	1.01241e-47	1.55247e-44	97.7068
ASB15	-1.65196	4.10255	-16.0834	2.95884e-47	4.08349e-44	96.6448
DUSP13	-2.54286	5.3494	-15.8734	2.76349e-46	3.46717e-43	94.4323
PFKFB1	-1.75359	4.32737	-15.8649	3.02309e-46	3.4768e-43	94.3434
PGAM2	-3.43378	5.06961	-15.7537	9.82724e-46	9.68937e-43	93.176
UCP3	-1.8182	5.39115	-15.7537	9.82908e-46	9.68937e-43	93.1758
MYO18B	-2.42163	4.53155	-15.7288	1.27908e-45	1.17684e-42	92.915
ATP2A1	-4.47145	4.68812	-15.5655	7.17473e-45	6.18866e-42	91.2075
SMYD1	-2.33482	4.87741	-15.5103	1.28462e-44	1.04289e-41	90.6308
FEM1A	-1.8367	6.69133	-15.4353	2.82655e-44	2.16718e-41	89.8499
CACNA1S	-2.77574	4.9088	-15.3665	5.82238e-44	4.22919e-41	89.1344
PPP1R3A	-3.14575	3.49525	-15.3271	8.80366e-44	6.07497e-41	88.725
ATP1B4	-3.01941	3.56082	-15.3097	1.05651e-43	6.94331e-41	88.5444
TXLNB	-3.77567	3.88803	-15.2697	1.6078e-43	1.0086e-40	88.1287
LMOD3	-3.787	3.47898	-15.256	1.8546e-43	1.11284e-40	87.9873
ALPK2	-2.5088	4.26345	-15.1764	4.26528e-43	2.45271e-40	87.1627
ENO3	-4.26138	5.85009	-15.11	8.53166e-43	4.70982e-40	86.4763
C10orf71	-2.62272	4.76843	-15.0888	1.06524e-42	5.65435e-40	86.2565
PYGM	-4.84309	5.15631	-15.0823	1.13925e-42	5.82325e-40	86.19
HHATL	-3.13092	4.5836	-15.078	1.19128e-42	5.87174e-40	86.1458
EPM2A	-1.87698	5.49374	-15.0644	1.37383e-42	6.53803e-40	86.0046
FHL3	-2.27549	6.95943	-15.012	2.37103e-42	1.09075e-39	85.4643
TRIM63	-3.55747	4.0932	-14.9984	2.73039e-42	1.21555e-39	85.3246
CKMT2	-4.37344	4.66355	-14.9706	3.64674e-42	1.57277e-39	85.0381
CACNG1	-2.02006	5.04491	-14.9596	4.08841e-42	1.70982e-39	84.9249
COX6A2	-3.50673	5.53152	-14.9442	4.79622e-42	1.94684e-39	84.7668
SRL	-2.84253	5.56651	-14.9221	6.03846e-42	2.38105e-39	84.5388
PRKAA2	-3.00042	5.24916	-14.9135	6.60276e-42	2.53124e-39	84.4504
FITM1	-2.44882	5.80923	-14.889	8.51039e-42	3.17437e-39	84.1991
VGLL2	-2.11281	4.68042	-14.8599	1.15105e-41	4.18042e-39	83.9002
GMPR	-2.80332	4.82655	-14.8465	1.32217e-41	4.67878e-39	83.7629
ATP1A2	-4.21129	5.14015	-14.66	9.09532e-41	3.13811e-38	81.8538
MYOZ2	-4.30795	3.71462	-14.5595	2.56336e-40	8.62853e-38	80.8281
SCN4A	-1.83951	4.57826	-14.5008	4.68512e-40	1.48926e-37	80.2311
TMEM182	-2.69684	4.70044	-14.5001	4.71663e-40	1.48926e-37	80.2244
SGCA	-2.35286	4.78283	-14.4995	4.74801e-40	1.48926e-37	80.2179
TCAP	-3.86334	6.26221	-14.4485	8.009e-40	2.45627e-37	79.7003
ASB11	-1.934	3.26175	-14.41	1.18936e-39	3.56834e-37	79.3089
SLC2A4	-1.58578	4.53577	-14.3484	2.23442e-39	6.56112e-37	78.6847
MYOZ1	-4.25331	6.13	-14.3271	2.77608e-39	7.95322e-37	78.4699
PRKCQ	-2.88297	4.65905	-14.3255	2.82377e-39	7.95322e-37	78.453
MYOM3	-1.84936	4.91357	-14.2914	3.99868e-39	1.10372e-36	78.1086
PLCD4	-2.07984	4.70672	-14.2894	4.08098e-39	1.10434e-36	78.0885
AMPD1	-4.70503	4.64052	-14.2258	7.8082e-39	2.07233e-36	77.4463
HRC	-2.49803	5.01226	-14.1811	1.23147e-38	3.20669e-36	76.9953
PHKG1	-1.69236	4.3167	-14.1693	1.3882e-38	3.54787e-36	76.8767
CASQ1	-4.25861	4.30752	-14.1609	1.51209e-38	3.76588e-36	76.7921
MYOM1	-3.33089	5.18385	-14.1599	1.52807e-38	3.76588e-36	76.7817
TRIM72	-2.31079	5.29524	-14.1401	1.86839e-38	4.52381e-36	76.5827
NRAP	-4.72567	4.82451	-14.1345	1.97718e-38	4.70466e-36	76.5267
POPDC3	-3.87076	4.00839	-14.1155	2.39963e-38	5.61311e-36	76.335
UNC45B	-3.42689	4.13132	-14.1004	2.79677e-38	6.43303e-36	76.1834
FABP3	-3.40583	5.66134	-14.0878	3.17899e-38	7.19233e-36	76.0566
LRRC39	-3.54198	4.58355	-14.0777	3.52064e-38	7.83683e-36	75.9556
SCN1B	-2.15795	5.74748	-14.0463	4.83988e-38	1.05404e-35	75.6406
MYL3	-3.49559	5.46874	-14.0453	4.88795e-38	1.05404e-35	75.6308
TRIM54	-1.8562	4.86028	-14.0135	6.74568e-38	1.43226e-35	75.312
SLC25A4	-2.83996	7.31465	-14.0092	7.05219e-38	1.47466e-35	75.268
IP6K3	-2.66907	4.2382	-13.9795	9.5175e-38	1.96046e-35	74.9713
SNTA1	-1.64594	6.52981	-13.952	1.25733e-37	2.55182e-35	74.6958
KLHL31	-3.16439	4.24061	-13.944	1.36258e-37	2.72536e-35	74.6162
CLTCL1	-1.9084	5.35092	-13.9417	1.39479e-37	2.74993e-35	74.5931
RNF123	-1.2009	7.06026	-13.9338	1.51067e-37	2.93645e-35	74.5141
CAV3	-1.9849	5.39305	-13.9182	1.76892e-37	3.39068e-35	74.3579
BVES	-2.9212	4.89713	-13.9146	1.83364e-37	3.46658e-35	74.3223
LRRC2	-3.30809	5.097	-13.9008	2.10934e-37	3.93392e-35	74.1837
ADAR	1.55707	9.52443	13.8713	2.83931e-37	5.22471e-35	73.8896
HSPB6	-2.87904	5.10185	-13.8625	3.10401e-37	5.63663e-35	73.8014
JPH2	-1.77936	5.18185	-13.8334	4.16105e-37	7.45801e-35	73.5113
UBE2D4	-1.38075	7.20995	-13.8267	4.44999e-37	7.87364e-35	73.4449
MYH7	-4.04434	5.0752	-13.8103	5.25018e-37	9.17186e-35	73.2813
ASB4	-1.66994	3.90285	-13.7832	6.89524e-37	1.18952e-34	73.0115
MYH6	-2.44007	4.37602	-13.7796	7.14632e-37	1.21226e-34	72.9761
ASB12	-1.82646	4.16834	-13.7788	7.20279e-37	1.21226e-34	72.9683
GNB1	1.63349	10.2968	13.7303	1.17324e-36	1.95083e-34	72.4855
TRIM7	-1.63648	4.6366	-13.7191	1.3129e-36	2.15707e-34	72.3742
SMTNL2	-2.40302	4.871	-13.7139	1.38314e-36	2.24574e-34	72.3226
SYPL2	-2.2942	4.8109	-13.7072	1.4792e-36	2.37377e-34	72.2562
UBAC1	-1.39926	7.23917	-13.6756	2.03006e-36	3.22033e-34	71.9429
MYF6	-3.76029	4.54039	-13.6285	3.25307e-36	5.10177e-34	71.4763
RBM24	-4.29207	4.24966	-13.6182	3.60657e-36	5.59261e-34	71.3742
SYNPO2L	-3.15126	5.34282	-13.6106	3.88937e-36	5.96413e-34	71.2995
NPY6R	-1.55353	4.17796	-13.5939	4.59683e-36	6.97152e-34	71.1342
CYB5R1	-2.10746	7.37309	-13.5567	6.66327e-36	9.99563e-34	70.7668
SHISA4	-1.96384	5.57787	-13.5553	6.75912e-36	1.00304e-33	70.7527
LDB3	-2.48667	5.92223	-13.5425	7.68204e-36	1.12187e-33	70.626
ARF3	1.65265	8.82323	13.5419	7.72249e-36	1.12187e-33	70.6208
UBE2D1	-2.14486	6.53932	-13.5352	8.2608e-36	1.18758e-33	70.5542
CORO6	-2.72948	5.56957	-13.5251	9.13718e-36	1.30002e-33	70.4544
CUTC	-2.15926	6.84732	-13.4746	1.51093e-35	2.12779e-33	69.9567
SGCG	-3.34801	4.37576	-13.4602	1.74307e-35	2.42992e-33	69.8153
THRB	-1.47218	4.75369	-13.4591	1.76217e-35	2.43197e-33	69.8045
MYLPF	-5.05365	6.20992	-13.4533	1.86642e-35	2.55034e-33	69.7476
RORC	-1.30621	5.52106	-13.4201	2.59574e-35	3.51214e-33	69.4213
FXYD1	-3.09233	6.18395	-13.3963	3.28989e-35	4.40813e-33	69.1868
RTN2	-2.04878	6.01548	-13.3884	3.55606e-35	4.71897e-33	69.1098
CAMK2A	-1.49668	5.15888	-13.3703	4.2564e-35	5.59453e-33	68.9319
KBTBD12	-2.06082	4.09019	-13.3079	7.89462e-35	1.02787e-32	68.3207
APOBEC2	-3.53853	5.19683	-13.2982	8.69548e-35	1.12155e-32	68.2251
NFE2L1	-1.59438	8.76319	-13.2881	9.60859e-35	1.22785e-32	68.1263
FILIP1	-3.08221	4.76534	-13.269	1.15981e-34	1.46849e-32	67.9402
PRKAG3	-1.57521	4.7891	-13.2626	1.23614e-34	1.5509e-32	67.8771
GPD1	-1.97587	5.17959	-13.2311	1.68732e-34	2.0979e-32	67.5693
PTBP1	1.48424	9.49069	13.2273	1.75139e-34	2.15812e-32	67.5324
HSPB3	-3.11259	4.42686	-13.2259	1.77515e-34	2.16803e-32	67.5191
SYNC	-2.59003	5.0383	-13.221	1.8642e-34	2.25682e-32	67.4706
SPIN1	2.39513	9.86009	13.216	1.95752e-34	2.34919e-32	67.4223
ANKRD23	-1.90974	5.80657	-13.2122	2.03301e-34	2.41876e-32	67.3849
PEBP4	-3.04598	4.83537	-13.1997	2.29859e-34	2.71135e-32	67.2634
RAD23A	-1.33648	8.67635	-13.1795	2.80576e-34	3.28155e-32	67.0662
TNNT3	-4.40441	6.05768	-13.1436	3.995e-34	4.63319e-32	66.7166
MKNK2	-1.53609	9.16064	-13.1425	4.0388e-34	4.64496e-32	66.7058
ASB16	-1.0832	5.85797	-13.1414	4.08041e-34	4.65403e-32	66.6956
RYR1	-3.7604	5.90799	-13.0817	7.33876e-34	8.23432e-32	66.115
SH3BGR	-2.60345	5.96711	-13.0713	8.12729e-34	9.04555e-32	66.014
ACYP2	-1.92708	6.48112	-13.059	9.17229e-34	1.01269e-31	65.8943
BIN1	-2.52133	7.53858	-13.0572	9.33042e-34	1.02198e-31	65.8774
XIRP1	-2.51831	5.52784	-13.0187	1.36103e-33	1.47902e-31	65.504
TNNI2	-4.30257	5.7049	-13.0139	1.42655e-33	1.53812e-31	65.4574
IFT20	1.42103	7.8324	13.0048	1.55952e-33	1.66845e-31	65.3693
PPARGC1A	-2.60854	4.13573	-13.0038	1.57429e-33	1.67129e-31	65.36
MYH4	-1.37513	3.17283	-12.9992	1.64692e-33	1.73505e-31	65.3153
MAPK12	-1.24016	6.35119	-12.9984	1.65998e-33	1.73556e-31	65.3075
CBX5	2.5517	9.66071	12.9946	1.72325e-33	1.78817e-31	65.2705
GAMT	-1.76397	7.17139	-12.9773	2.04083e-33	2.1019e-31	65.1032
CAMK2B	-1.36442	6.05243	-12.9395	2.95165e-33	3.01746e-31	64.7382
COQ10A	-1.85482	6.63111	-12.8679	5.93454e-33	6.02225e-31	64.0473
ADHFE1	-2.01412	5.97358	-12.8631	6.21549e-33	6.26131e-31	64.0016
DCAF6	-1.86603	7.79606	-12.8617	6.30402e-33	6.30448e-31	63.9876
ASB5	-4.5307	3.78061	-12.8344	8.21842e-33	8.15989e-31	63.7253
LDHD	-1.28465	4.35115	-12.8281	8.73868e-33	8.61447e-31	63.6646
CMYA5	-4.81542	5.66285	-12.8207	9.3901e-33	9.19097e-31	63.5935
DYNLL1	1.94219	10.2972	12.807	1.07253e-32	1.04239e-30	63.462
SLC2A5	-1.26426	5.01892	-12.8029	1.11673e-32	1.07776e-30	63.422
PAPSS1	2.18968	9.18887	12.7766	1.44171e-32	1.38173e-30	63.1694
SEMA4D	-2.18984	5.21858	-12.7637	1.63267e-32	1.55396e-30	63.0464
CACNG6	-1.40102	6.38321	-12.7619	1.66224e-32	1.57128e-30	63.0286
ALPK3	-1.81286	5.49243	-12.7498	1.86818e-32	1.75393e-30	62.9131
SLC30A7	1.65418	7.65421	12.7368	2.11946e-32	1.9764e-30	62.7883
SLC25A12	-1.77771	6.83324	-12.725	2.37528e-32	2.20008e-30	62.6756
LRRC20	-1.45217	6.05947	-12.7105	2.73538e-32	2.51674e-30	62.536
SMPX	-4.9667	4.27254	-12.6988	3.06321e-32	2.79969e-30	62.424
MYLK3	-1.19037	4.76097	-12.6653	4.23137e-32	3.84192e-30	62.1045
SIRT2	-1.06413	7.31801	-12.6546	4.69553e-32	4.23549e-30	62.0016
KCNA7	-1.10894	4.03055	-12.6519	4.818e-32	4.31774e-30	61.9761
TMOD1	-2.62124	5.55762	-12.6241	6.29903e-32	5.60858e-30	61.711
UBR3	-1.97179	7.36245	-12.6208	6.50186e-32	5.75206e-30	61.6797
BEST3	-1.61067	3.9279	-12.6088	7.3023e-32	6.41905e-30	61.5649
P2RY2	-1.31709	4.5956	-12.5928	8.51717e-32	7.43958e-30	61.4127
MYBPC2	-4.75508	4.96256	-12.5874	8.96864e-32	7.78467e-30	61.3616
ARPC5	1.7382	9.36989	12.5779	9.83427e-32	8.48268e-30	61.2705
HSPB7	-3.67466	5.07192	-12.5737	1.02345e-31	8.77303e-30	61.231
MYOT	-5.49629	4.20554	-12.5655	1.10777e-31	9.43723e-30	61.1527
TMEM108	-1.4113	4.9407	-12.5604	1.16397e-31	9.81958e-30	61.1038
RDH11	1.54087	8.61259	12.5601	1.16688e-31	9.81958e-30	61.1013
MAP3K13	1.85519	7.29226	12.5527	1.25349e-31	1.04845e-29	61.0305
CHCHD10	-1.82612	8.08703	-12.5416	1.39458e-31	1.15943e-29	60.925
PDLIM3	-4.28952	6.34804	-12.5404	1.40962e-31	1.16492e-29	60.9144
FLNC	-2.92902	6.41605	-12.5239	1.65295e-31	1.35788e-29	60.757
ASB8	-1.42494	7.33344	-12.5139	1.81977e-31	1.48607e-29	60.6619
TNNI1	-4.40124	5.56854	-12.5047	1.98695e-31	1.61305e-29	60.575
NEXN	-3.80588	5.45481	-12.5028	2.02429e-31	1.62665e-29	60.5565
GHR	-3.34899	4.83967	-12.5026	2.02727e-31	1.62665e-29	60.5551
HNRNPH1	1.29399	11.0994	12.4944	2.19256e-31	1.7491e-29	60.4776
TKT	1.80954	8.51897	12.4904	2.27875e-31	1.80741e-29	60.4395
YWHAQ	1.52138	11.0395	12.4853	2.39328e-31	1.88741e-29	60.391
DDIT4L	-3.05844	4.84332	-12.4811	2.4921e-31	1.95418e-29	60.3509
NECAP2	1.29627	7.67349	12.4637	2.94487e-31	2.29617e-29	60.1859
SPTB	-1.56756	5.49373	-12.4612	3.01645e-31	2.33746e-29	60.1621
CEP164	1.803	7.58762	12.4602	3.04443e-31	2.33746e-29	60.153
KIF1C	-1.48406	6.68315	-12.4601	3.04864e-31	2.33746e-29	60.1516
TWF1	1.80965	7.72977	12.4473	3.44557e-31	2.6272e-29	60.0306
CASP2	1.59145	8.31494	12.4464	3.47294e-31	2.63352e-29	60.0228
RAPSN	-1.24597	4.46211	-12.4455	3.50498e-31	2.64329e-29	60.0137
DUSP26	-2.15961	5.77522	-12.4359	3.84152e-31	2.88135e-29	59.923
SYNM	-3.16754	6.35081	-12.4251	4.26046e-31	3.1783e-29	59.8207
CLIC1	1.65194	9.10932	12.4155	4.67138e-31	3.46612e-29	59.7296
PPIA	1.32834	10.4749	12.4061	5.10818e-31	3.76995e-29	59.6412
TACC2	-3.19095	5.81138	-12.3944	5.71165e-31	4.1929e-29	59.5308
SLC25A34	-1.38996	5.77129	-12.3656	7.52402e-31	5.43912e-29	59.2583
OPTN	-2.10764	7.5379	-12.3655	7.52752e-31	5.43912e-29	59.2579
COX10	-1.18156	6.39164	-12.3618	7.80171e-31	5.60788e-29	59.2225
PLN	-3.90315	5.47379	-12.3603	7.91021e-31	5.65642e-29	59.2088
RSPO3	-2.36411	4.11564	-12.3524	8.53378e-31	6.07086e-29	59.1338
PPP2R3A	-2.06556	6.62654	-12.3087	1.29337e-30	9.15377e-29	58.7227
MYBPC1	-6.16379	4.69272	-12.303	1.36562e-30	9.61578e-29	58.6689
PACSIN3	-1.5326	5.99307	-12.2763	1.76099e-30	1.23368e-28	58.4175
CCDC69	-2.50179	4.84917	-12.2666	1.92995e-30	1.34521e-28	58.327
TRDN	-4.29352	5.38963	-12.2619	2.01888e-30	1.40013e-28	58.2824
PPP1R12B	-1.66416	6.63523	-12.2598	2.05857e-30	1.42051e-28	58.2632
ATP2A2	-2.34639	9.27448	-12.2551	2.15382e-30	1.47885e-28	58.2184
LASP1	1.49651	8.96241	12.2435	2.40403e-30	1.64248e-28	58.1098
NDUFS7	-1.27057	7.41009	-12.2405	2.4734e-30	1.6733e-28	58.0817
ITGB1BP2	-1.64936	4.49372	-12.2315	2.69523e-30	1.81448e-28	57.9967
TP63	-2.41483	4.8524	-12.2234	2.90862e-30	1.94776e-28	57.9214
TNNC1	-5.71391	5.36803	-12.223	2.92142e-30	1.94776e-28	57.9171
TM6SF1	-1.98133	4.52189	-12.2191	3.02999e-30	2.01043e-28	57.881
TPD52L1	-2.67058	5.63092	-12.217	3.09235e-30	2.04198e-28	57.8608
MAOB	-2.62191	5.06557	-12.2122	3.23544e-30	2.1263e-28	57.8161
NUDT5	1.92081	7.5908	12.211	3.27337e-30	2.14103e-28	57.8046
PDK2	-1.52474	7.04805	-12.2003	3.62189e-30	2.35782e-28	57.7046
TNNC2	-4.9555	5.71727	-12.1973	3.724e-30	2.41291e-28	57.6771
LPIN1	-1.82604	7.33916	-12.1946	3.82134e-30	2.46441e-28	57.6516
EML4	2.10751	8.08151	12.1929	3.88384e-30	2.49306e-28	57.6355
AK1	-2.25843	7.41211	-12.1798	4.39759e-30	2.80978e-28	57.5127
CCND1	3.47327	10.3271	12.1663	4.99678e-30	3.17791e-28	57.3864
OBSCN	-1.87636	6.44757	-12.162	5.20479e-30	3.29501e-28	57.3461
SPTAN1	1.73377	8.96694	12.1556	5.5299e-30	3.48485e-28	57.2862
ANO5	-3.41153	4.74109	-12.15	5.83122e-30	3.65803e-28	57.2338
NDRG2	-2.35824	7.79574	-12.1455	6.08366e-30	3.79912e-28	57.1919
ANKRD2	-2.32769	5.13835	-12.1237	7.47535e-30	4.64717e-28	56.9882
PHYH	-2.40366	7.39991	-12.0764	1.1674e-29	7.22481e-28	56.5475
FLII	-1.19208	7.59794	-12.059	1.37599e-29	8.47772e-28	56.385
EGLN1	-1.39942	8.04525	-12.0574	1.39674e-29	8.5673e-28	56.3702
CNKSR1	-1.2395	4.79058	-12.0491	1.50948e-29	9.21786e-28	56.2935
MLYCD	-1.30791	5.9046	-12.0265	1.86692e-29	1.13504e-27	56.0834
CLIP1	-1.70796	7.14893	-12.0188	2.00862e-29	1.21583e-27	56.0111
HMG20B	1.58435	7.90495	12.0149	2.08294e-29	1.25531e-27	55.9752
SAR1B	-1.77092	7.66925	-12.013	2.12071e-29	1.27252e-27	55.9574
ACTN3	-2.25166	4.85454	-12.0091	2.1984e-29	1.31343e-27	55.9219
AGBL1	-1.26583	3.48756	-12.0044	2.29969e-29	1.36802e-27	55.8773
TCEAL8	1.51557	7.44947	11.9874	2.69563e-29	1.59667e-27	55.7203
MYOC	-1.11937	4.33321	-11.9846	2.76805e-29	1.63256e-27	55.6941
ZYG11B	-1.33586	8.23969	-11.9839	2.78652e-29	1.63646e-27	55.6875
ACADS	-1.20998	6.05387	-11.9629	3.39225e-29	1.98374e-27	55.4931
FYCO1	-1.8099	7.08914	-11.954	3.689e-29	2.14818e-27	55.4102
TMSB10	1.61066	11.6806	11.9406	4.18248e-29	2.42531e-27	55.2861
AQP4	-2.94494	3.70425	-11.9286	4.67826e-29	2.70036e-27	55.1754
CLIC5	-2.64549	5.51664	-11.9282	4.69594e-29	2.70036e-27	55.1716
CKM	-5.84649	5.54472	-11.9269	4.75476e-29	2.72284e-27	55.1593
GPR157	-1.56397	5.85567	-11.9232	4.9224e-29	2.80719e-27	55.1251
CRAT	-1.10384	7.23074	-11.9113	5.4987e-29	3.12295e-27	55.0157
CLCN4	-2.53035	5.11882	-11.9077	5.69026e-29	3.21849e-27	54.9818
CMTM6	1.88749	8.20875	11.8736	7.82655e-29	4.39082e-27	54.6668
PPIP5K2	1.74195	7.43931	11.8721	7.93351e-29	4.41493e-27	54.6533
GOT1	-2.16108	7.03069	-11.8694	8.13425e-29	4.50847e-27	54.6286
ADNP2	1.40611	6.82691	11.8602	8.86263e-29	4.89253e-27	54.5439
KCNJ11	-1.08679	4.29857	-11.8565	9.18219e-29	5.04874e-27	54.5089
ACAT1	-1.87339	7.9132	-11.8528	9.49959e-29	5.20253e-27	54.4753
MAGED1	1.97206	10.7082	11.8522	9.5552e-29	5.21231e-27	54.4695
MARCKSL1	1.76154	9.82448	11.8435	1.03633e-28	5.63087e-27	54.3893
PHF14	1.98571	8.33084	11.8334	1.13869e-28	6.14462e-27	54.2962
NDUFV3	-1.30407	7.4675	-11.8333	1.13979e-28	6.14462e-27	54.2952
TNNT1	-4.86439	6.24249	-11.7931	1.65643e-28	8.8951e-27	53.9258
ART3	-3.43649	5.16583	-11.7793	1.8839e-28	1.00774e-26	53.7986
XIRP2	-5.54712	4.28893	-11.7781	1.90479e-28	1.01498e-26	53.7877
SETD5	1.3767	8.80545	11.7774	1.91632e-28	1.0172e-26	53.7817
PTP4A1	-1.82573	8.28782	-11.7702	2.04911e-28	1.08352e-26	53.7155
SLN	-5.70602	5.66461	-11.7537	2.38905e-28	1.25845e-26	53.5638
CAMK2G	-1.41825	6.87356	-11.7477	2.52569e-28	1.32536e-26	53.5089
RGMA	-1.70261	6.06826	-11.7443	2.60649e-28	1.36258e-26	53.4777
DES	-3.92577	6.40634	-11.7422	2.6587e-28	1.38463e-26	53.4581
XPO6	1.16526	8.3587	11.7294	2.9928e-28	1.55277e-26	53.3412
GOT2	-1.71339	8.85582	-11.7251	3.116e-28	1.61063e-26	53.3013
GPD1L	-2.26063	6.76794	-11.7192	3.29008e-28	1.69427e-26	53.2476
PPM1J	-1.08353	4.91283	-11.7025	3.84046e-28	1.97034e-26	53.0947
SIM1	-1.14997	4.06928	-11.6987	3.98058e-28	2.03467e-26	53.0593
CLTA	1.02285	9.33841	11.6828	4.61064e-28	2.34803e-26	52.9141
ACLY	1.61716	9.04208	11.6803	4.71748e-28	2.3936e-26	52.8915
FAM91A1	1.60239	7.78966	11.6675	5.31076e-28	2.68475e-26	52.7744
YEATS2	1.36952	7.41531	11.6528	6.08633e-28	3.0656e-26	52.6397
CPSF6	1.6434	8.28193	11.6523	6.10902e-28	3.06584e-26	52.636
STMN1	2.16304	8.12976	11.6394	6.88677e-28	3.44363e-26	52.5176
TUG1	1.38413	9.72474	11.6315	7.40761e-28	3.6907e-26	52.4456
PHKA1	-2.16919	4.55187	-11.625	7.86723e-28	3.9056e-26	52.3861
SVIL	-2.89485	7.61696	-11.6148	8.6414e-28	4.27455e-26	52.2933
PTP4A3	-1.91443	7.2785	-11.6138	8.72309e-28	4.29955e-26	52.284
PTMA	1.0899	9.5373	11.5922	1.06452e-27	5.22825e-26	52.0873
TMEM98	2.041	8.81593	11.5794	1.19741e-27	5.86008e-26	51.971
CDH11	3.10861	9.94138	11.5678	1.33256e-27	6.49848e-26	51.8653
PCNT	-1.34059	7.24963	-11.56	1.43092e-27	6.95357e-26	51.795
MYL6	1.25791	11.1195	11.5559	1.48617e-27	7.1967e-26	51.7576
MYL2	-6.5129	5.26598	-11.5553	1.49384e-27	7.20854e-26	51.7525
TOP1	1.43658	9.07649	11.5393	1.73114e-27	8.32457e-26	51.6068
CAP2	-3.51832	6.57452	-11.5287	1.90802e-27	9.14324e-26	51.5107
EIF4E3	-1.88535	5.66363	-11.5189	2.08826e-27	9.97232e-26	51.4215
MSRB3	-2.15344	6.27334	-11.5033	2.40959e-27	1.14672e-25	51.2801
PTPN3	-2.11289	4.81718	-11.4975	2.54139e-27	1.20528e-25	51.2275
CASQ2	-3.61197	5.42242	-11.4943	2.61725e-27	1.23701e-25	51.1984
PPP1R3C	-3.51824	6.60914	-11.4923	2.6651e-27	1.25533e-25	51.1805
RCC2	1.5042	8.48385	11.4848	2.85554e-27	1.34045e-25	51.1123
UBE2B	-1.15873	8.58303	-11.484	2.87468e-27	1.34486e-25	51.1057
GUSB	1.42852	8.25384	11.4813	2.94682e-27	1.36933e-25	51.0812
DUSP3	-1.26593	7.76023	-11.475	3.1223e-27	1.446e-25	51.0241
NIPSNAP3B	-2.32572	4.97087	-11.4693	3.28924e-27	1.51822e-25	50.9726
TRIP6	1.67113	8.36223	11.4588	3.62305e-27	1.66673e-25	50.8771
TMEM38B	-2.15905	5.98929	-11.4503	3.91647e-27	1.79572e-25	50.8002
MYH1	-4.4416	3.4758	-11.4443	4.13745e-27	1.89076e-25	50.7459
IL17D	-2.20746	5.5155	-11.4433	4.17409e-27	1.90121e-25	50.7372
PABPC3	1.30707	9.57762	11.4427	4.19659e-27	1.90517e-25	50.7319
CKS2	2.85544	8.52245	11.4423	4.21193e-27	1.90586e-25	50.7283
ARL6IP1	1.73845	9.8607	11.4405	4.28302e-27	1.9317e-25	50.7118
ACTA1	-5.76198	6.17242	-11.4398	4.30949e-27	1.93731e-25	50.7057
TYMS	2.86151	8.93622	11.4316	4.6452e-27	2.08144e-25	50.6316
CHD3	2.14024	8.67818	11.4235	5.00409e-27	2.235e-25	50.5581
ADPRHL1	-1.65406	5.60045	-11.4163	5.34261e-27	2.3785e-25	50.4934
CFL2	-2.43611	7.56282	-11.4104	5.63798e-27	2.50192e-25	50.4402
USP13	-1.99468	7.2913	-11.4064	5.84644e-27	2.58611e-25	50.4044
COQ9	-1.3065	8.3332	-11.4005	6.17234e-27	2.72155e-25	50.3508
CHCHD3	-1.61435	7.40684	-11.3963	6.41375e-27	2.81899e-25	50.3129
UQCRC1	-1.24631	8.63594	-11.395	6.49111e-27	2.84393e-25	50.301
MARVELD1	1.47864	8.14923	11.3827	7.25857e-27	3.17011e-25	50.1906
SYNPO	-1.93312	6.79759	-11.3804	7.41689e-27	3.22904e-25	50.1693
PGM1	-2.45702	8.21379	-11.3751	7.78122e-27	3.377e-25	50.1219
AKTIP	-1.55986	6.10099	-11.3594	8.97821e-27	3.88427e-25	49.9806
MACROD1	-1.51631	6.99545	-11.3529	9.52786e-27	4.10919e-25	49.9219
ANK1	-2.16822	5.48813	-11.3502	9.7645e-27	4.19812e-25	49.8976
UMPS	1.51242	7.39019	11.3459	1.01501e-26	4.34469e-25	49.8594
TCF3	1.7554	8.40081	11.3455	1.01841e-26	4.34469e-25	49.8561
FKBP11	2.00552	7.71007	11.3454	1.01998e-26	4.34469e-25	49.8545
POPDC2	-1.69054	4.94351	-11.3331	1.14024e-26	4.84198e-25	49.7445
CBX4	1.9197	8.26207	11.3171	1.31943e-26	5.58572e-25	49.6003
HRG	-1.31641	3.76706	-11.315	1.34459e-26	5.67483e-25	49.5816
CFL1	1.1101	11.4273	11.3094	1.41431e-26	5.9509e-25	49.5317
SERP1	1.5135	8.8277	11.3085	1.42588e-26	5.98133e-25	49.5236
MB	-5.42198	5.69107	-11.2942	1.62424e-26	6.79275e-25	49.395
TMEM143	-1.15581	6.72093	-11.288	1.71789e-26	7.1627e-25	49.3396
TUBA1A	1.87498	10.5656	11.2865	1.74178e-26	7.24047e-25	49.3259
DCTN5	1.48559	8.12864	11.2847	1.77092e-26	7.33949e-25	49.3096
NUP50	1.32206	7.87087	11.2827	1.80333e-26	7.45143e-25	49.2916
PFKM	-2.07789	8.73498	-11.279	1.86463e-26	7.68171e-25	49.2586
PPIB	1.66914	9.95068	11.274	1.94989e-26	8.00904e-25	49.2145
KPNA3	-1.56433	7.9837	-11.2712	2.00137e-26	8.19611e-25	49.1887
HDAC1	1.62466	8.66036	11.2551	2.31583e-26	9.43126e-25	49.0446
IFT52	1.32757	7.2998	11.255	2.31664e-26	9.43126e-25	49.0442
C2orf88	-1.26619	4.51482	-11.2345	2.78946e-26	1.12895e-24	48.8608
GANAB	1.02487	9.13057	11.2329	2.83045e-26	1.14219e-24	48.8464
ZC3HAV1L	1.65554	7.91479	11.2197	3.18813e-26	1.28278e-24	48.7288
RACGAP1	2.30195	8.05784	11.2186	3.22259e-26	1.29288e-24	48.7182
UGP2	-1.90149	8.14619	-11.2156	3.30894e-26	1.32367e-24	48.6921
SRSF1	1.31901	10.3906	11.2142	3.35051e-26	1.33643e-24	48.6797
CUL4B	1.40271	8.02256	11.2126	3.39938e-26	1.35201e-24	48.6654
VDAC3	-1.21348	10.2315	-11.212	3.41985e-26	1.35625e-24	48.6595
ACSM5	-1.12395	4.86253	-11.2071	3.57404e-26	1.41333e-24	48.616
HSPB11	1.69578	7.8808	11.1986	3.86084e-26	1.51963e-24	48.5397
RPE	1.39709	7.21961	11.1984	3.86486e-26	1.51963e-24	48.5387
IL15	-1.54652	3.71638	-11.1908	4.1423e-26	1.62409e-24	48.4702
MYH2	-5.87127	4.38797	-11.1827	4.4562e-26	1.74221e-24	48.3981
BTBD1	-1.44299	8.30169	-11.1761	4.72867e-26	1.84351e-24	48.3395
ALDOA	-1.38475	10.5581	-11.1524	5.85508e-26	2.27622e-24	48.1284
PRPF38B	1.55309	7.25602	11.1486	6.05877e-26	2.34879e-24	48.0946
RBFOX1	-1.86438	5.5349	-11.1462	6.19259e-26	2.39395e-24	48.0731
NEB	-5.82947	5.5736	-11.1249	7.50322e-26	2.89251e-24	47.8835
COX5B	-1.30986	9.53449	-11.1208	7.78488e-26	2.99184e-24	47.8471
RNLS	-1.20442	5.2028	-11.1205	7.80423e-26	2.99184e-24	47.8446
ADD3	1.75606	9.03283	11.1186	7.9345e-26	3.03335e-24	47.8283
TXLNA	1.10064	7.33538	11.1089	8.66336e-26	3.30285e-24	47.7415
TOP2A	3.35579	8.29734	11.1054	8.93543e-26	3.39719e-24	47.7109
ATP11C	2.55516	8.3995	11.1042	9.03812e-26	3.42679e-24	47.6997
PTPRS	1.70891	8.67457	11.1005	9.34182e-26	3.53223e-24	47.667
TMED8	1.41571	7.86971	11.0996	9.41978e-26	3.55198e-24	47.6588
EHMT2	1.33134	7.37902	11.0933	9.96014e-26	3.7455e-24	47.6037
STX6	1.07528	7.41364	11.0928	1.00055e-25	3.75233e-24	47.5992
MTMR12	1.21071	7.91582	11.0911	1.01672e-25	3.80263e-24	47.5834
EXT1	1.78164	8.35918	11.0907	1.01979e-25	3.8038e-24	47.5804
HNRNPR	1.18295	9.92596	11.0818	1.10482e-25	4.10403e-24	47.5013
FAM189A2	-1.8504	5.0914	-11.0817	1.10622e-25	4.10403e-24	47.5001
MID2	-1.34125	5.59371	-11.081	1.11257e-25	4.11651e-24	47.4944
BRD2	1.17937	9.04159	11.0694	1.23507e-25	4.54585e-24	47.3913
CA3	-4.48941	4.70034	-11.0691	1.23822e-25	4.54585e-24	47.3888
UBXN7	1.9081	8.02523	11.0691	1.23849e-25	4.54585e-24	47.3885
SFT2D2	1.43432	8.3601	11.067	1.26163e-25	4.6185e-24	47.3703
SLC39A9	1.16784	8.32817	11.0624	1.31516e-25	4.80172e-24	47.3292
CISD1	-1.714	7.61618	-11.0605	1.33689e-25	4.86817e-24	47.313
SMARCA4	1.54417	8.7989	11.0598	1.34561e-25	4.88705e-24	47.3066
DMD	-3.19795	4.75201	-11.0569	1.38174e-25	5.00511e-24	47.2805
DPYSL2	2.121	10.9773	11.0546	1.40978e-25	5.09328e-24	47.2606
DNMT1	1.6385	8.00481	11.0485	1.48941e-25	5.36576e-24	47.2064
ETNK1	2.02177	7.67309	11.0482	1.49297e-25	5.36576e-24	47.204
FAM172A	1.52168	7.94166	11.0412	1.59028e-25	5.70064e-24	47.1416
PAN3	1.52544	8.57444	11.0401	1.60596e-25	5.74194e-24	47.132
ADCY2	-2.76136	5.82925	-11.0342	1.69326e-25	6.03844e-24	47.0797
KDM5A	1.3425	8.02872	11.0316	1.7322e-25	6.16135e-24	47.0572
NEDD4	-1.95303	5.89184	-11.0186	1.94595e-25	6.90386e-24	46.9423
SFPQ	1.44402	9.70554	11.0138	2.03251e-25	7.19247e-24	46.8993
ACO2	-1.34058	8.47645	-11.011	2.08289e-25	7.35191e-24	46.8752
BAG3	-1.68707	7.60328	-11.0045	2.20868e-25	7.77601e-24	46.8173
VRK1	2.70291	8.20063	11.0025	2.24744e-25	7.89236e-24	46.8001
KIAA0753	1.23475	7.09743	11.0022	2.25465e-25	7.89758e-24	46.7969
PALMD	-2.66905	5.31635	-11.0006	2.2872e-25	7.99129e-24	46.7828
PNMA1	1.74425	8.13375	10.9958	2.38548e-25	8.31364e-24	46.7412
KIF3B	1.06474	7.45365	10.9937	2.43162e-25	8.4531e-24	46.7223
KPNA4	-1.22277	8.16221	-10.9911	2.48816e-25	8.6279e-24	46.6996
S100PBP	1.19189	7.1162	10.9841	2.65029e-25	9.16709e-24	46.6373
AKAP6	-1.32459	4.16933	-10.9735	2.91213e-25	1.00476e-23	46.5442
TSPYL4	1.51762	8.09643	10.9725	2.9396e-25	1.01171e-23	46.535
EEF1A2	-3.12978	6.68558	-10.9712	2.97328e-25	1.02075e-23	46.5237
AGL	-2.07686	7.67825	-10.9618	3.23384e-25	1.10745e-23	46.4408
PANK2	1.09715	7.74868	10.9606	3.26692e-25	1.11601e-23	46.4307
ERLIN1	1.33642	7.82878	10.9569	3.37808e-25	1.15113e-23	46.3977
MYL1	-5.79418	4.75314	-10.9498	3.59743e-25	1.22286e-23	46.3356
ARMCX6	1.4564	8.89412	10.9478	3.66222e-25	1.24183e-23	46.3179
KIF1B	-1.82412	8.01269	-10.9471	3.68576e-25	1.24674e-23	46.3116
PHF13	1.35618	8.03924	10.9461	3.71686e-25	1.25419e-23	46.3033
IDH2	-2.01237	7.64989	-10.9374	4.01733e-25	1.35227e-23	46.2266
NDUFB10	-1.29134	8.90132	-10.9338	4.14973e-25	1.39122e-23	46.1945
MIF	1.89849	10.1765	10.9337	4.1532e-25	1.39122e-23	46.1937
PTPRF	2.07482	8.30479	10.9298	4.29937e-25	1.4367e-23	46.1596
ACADM	-1.61025	8.19541	-10.9273	4.39434e-25	1.46489e-23	46.138
TBC1D16	1.43768	7.33654	10.9232	4.5611e-25	1.51378e-23	46.1012
TMED3	1.29814	7.20307	10.9231	4.56295e-25	1.51378e-23	46.1008
PDHX	-1.38214	7.21917	-10.9215	4.62954e-25	1.53219e-23	46.0865
NNT	-1.56199	7.65071	-10.9126	5.00954e-25	1.65399e-23	46.0086
SLC19A2	-2.27898	6.31893	-10.9109	5.08643e-25	1.67536e-23	45.9936
RHOBTB1	-2.70298	5.52202	-10.897	5.75376e-25	1.89066e-23	45.8719
CSRP3	-4.31213	4.46529	-10.8921	6.01004e-25	1.97018e-23	45.8288
NONO	1.33863	10.4258	10.8914	6.04807e-25	1.97795e-23	45.8226
ANP32B	1.57698	9.36842	10.8874	6.27051e-25	2.04585e-23	45.7869
TP53BP1	1.13559	7.95893	10.8869	6.29718e-25	2.04929e-23	45.7828
NPHS2	-1.00008	4.16455	-10.8866	6.31076e-25	2.04929e-23	45.7806
PCGF3	1.33579	7.47116	10.88	6.69389e-25	2.16206e-23	45.7224
STMN3	1.89432	8.20601	10.8798	6.70504e-25	2.16206e-23	45.7208
BCO2	-1.16138	4.65602	-10.8657	7.60185e-25	2.44553e-23	45.5968
SLC2A12	-1.26304	4.53353	-10.8532	8.49005e-25	2.72491e-23	45.4877
PHF6	1.63871	7.88497	10.849	8.81466e-25	2.82253e-23	45.4507
UBP1	1.19056	8.64082	10.8358	9.90575e-25	3.15726e-23	45.3355
DEXI	-1.09583	7.06298	-10.8348	9.99802e-25	3.17932e-23	45.3263
PRKCI	1.08794	8.24136	10.8323	1.02166e-24	3.24136e-23	45.305
SRSF7	1.72667	9.74016	10.8147	1.19379e-24	3.77879e-23	45.1513
CCDC14	2.08564	8.33578	10.8139	1.20275e-24	3.79843e-23	45.1439
PABPC4	-1.29627	8.257	-10.8089	1.25656e-24	3.95932e-23	45.1007
SMARCC1	1.93462	9.26373	10.8073	1.2753e-24	4.0092e-23	45.0861
GGH	2.51817	7.72192	10.7998	1.36219e-24	4.27263e-23	45.021
FNDC5	-2.50726	5.78083	-10.7963	1.40564e-24	4.39891e-23	44.99
RPUSD4	-1.07536	7.26219	-10.7908	1.47442e-24	4.60371e-23	44.9428
MAGED2	1.23403	8.73407	10.7866	1.53075e-24	4.76883e-23	44.9058
SIX4	-1.66088	5.9179	-10.7815	1.6011e-24	4.96556e-23	44.8615
WDR11	1.46799	7.53672	10.7708	1.76017e-24	5.44668e-23	44.7679
TNIK	-1.8043	4.87177	-10.7689	1.78928e-24	5.52435e-23	44.7518
USP48	1.03105	8.31104	10.7649	1.8547e-24	5.71355e-23	44.7163
PGM2	1.43576	6.8843	10.7645	1.8613e-24	5.72113e-23	44.7128
PHTF2	-1.43357	7.23418	-10.7587	1.95774e-24	6.00418e-23	44.6629
PITPNB	1.30877	8.94259	10.7551	2.02077e-24	6.18374e-23	44.6317
PRKD2	1.02069	7.14238	10.7531	2.05711e-24	6.27249e-23	44.6141
ZNF12	1.36332	7.34862	10.753	2.05886e-24	6.27249e-23	44.6132
U2AF2	1.05187	8.00667	10.744	2.22968e-24	6.77794e-23	44.5345
HIF1A	1.77362	9.29149	10.7362	2.38826e-24	7.21214e-23	44.4667
GNB4	1.98181	8.68432	10.7359	2.39342e-24	7.21214e-23	44.4646
TBCK	1.5496	7.69462	10.7302	2.51607e-24	7.56519e-23	44.4153
FLNA	1.52353	9.5274	10.7247	2.64099e-24	7.92353e-23	44.3674
MIB1	1.42587	8.51718	10.7104	2.99741e-24	8.95396e-23	44.2425
RBM10	1.051	7.77631	10.7098	3.01169e-24	8.97716e-23	44.2378
UQCR10	-1.20534	9.25992	-10.7089	3.03695e-24	9.03297e-23	44.2295
BAG1	-1.12397	7.09749	-10.7079	3.0638e-24	9.07381e-23	44.2208
IFT122	1.10493	6.97786	10.7079	3.06383e-24	9.07381e-23	44.2208
ENPP5	-1.62043	3.03967	-10.7026	3.20981e-24	9.48577e-23	44.1749
STK4	1.36568	7.85512	10.6956	3.41232e-24	1.00413e-22	44.1145
DNAJA1	1.53066	8.90079	10.6942	3.45345e-24	1.01407e-22	44.1027
ATP8B2	1.30817	7.3706	10.6906	3.56667e-24	1.04509e-22	44.0708
PDIA4	1.46376	7.99606	10.6776	3.99805e-24	1.16654e-22	43.9581
SPTLC1	1.17071	8.44458	10.6758	4.06118e-24	1.18245e-22	43.9427
MEA1	1.13063	8.58814	10.672	4.19803e-24	1.21973e-22	43.9099
GAK	1.02815	8.12483	10.6568	4.79611e-24	1.38765e-22	43.7785
HADHB	-1.2208	9.37053	-10.6479	5.18829e-24	1.49486e-22	43.7009
TUBB	1.54844	11.1629	10.6442	5.35727e-24	1.54033e-22	43.6693
FMR1	1.38449	7.80758	10.6426	5.43267e-24	1.55651e-22	43.6555
VPS41	1.10215	7.32139	10.6425	5.43612e-24	1.55651e-22	43.6548
ZMYM3	1.24925	7.64623	10.6415	5.48324e-24	1.56675e-22	43.6463
KHDRBS1	1.04663	9.39641	10.6402	5.54673e-24	1.58162e-22	43.635
SIX1	-2.94631	6.2233	-10.6373	5.69294e-24	1.61607e-22	43.6093
GYG1	-2.86476	7.13482	-10.6372	5.698e-24	1.61607e-22	43.6084
EZH2	3.12027	8.63258	10.6371	5.70267e-24	1.61607e-22	43.6076
SRSF6	1.30319	9.50491	10.6268	6.24129e-24	1.758e-22	43.5185
MAPRE1	1.29329	9.64779	10.6267	6.24172e-24	1.758e-22	43.5184
DBN1	1.70311	8.37714	10.62	6.62175e-24	1.85746e-22	43.4601
SPPL3	1.26136	8.24633	10.6191	6.67599e-24	1.86887e-22	43.4521
B3GALT6	1.47187	7.44052	10.6111	7.1558e-24	1.99913e-22	43.3836
ANKRD13A	1.29235	8.12372	10.6045	7.58145e-24	2.10558e-22	43.3265
TMOD3	1.58963	7.06126	10.6045	7.58258e-24	2.10558e-22	43.3264
TRA2B	1.04282	10.1436	10.6037	7.63647e-24	2.11628e-22	43.3194
USP28	-1.15884	6.43264	-10.6032	7.66977e-24	2.12125e-22	43.3151
VIT	-1.68959	4.53605	-10.5956	8.19403e-24	2.26172e-22	43.2498
ACTB	1.51311	12.5601	10.5884	8.72972e-24	2.39998e-22	43.1873
RABGAP1L	1.58286	6.83382	10.588	8.75957e-24	2.40221e-22	43.184
DNASE1L1	-1.51029	6.42486	-10.5878	8.77264e-24	2.40221e-22	43.1825
MRPL33	-1.08311	7.14243	-10.585	8.98857e-24	2.45646e-22	43.1585
FKBP14	1.5804	7.16525	10.58	9.39269e-24	2.56183e-22	43.1151
LRRFIP2	-1.14626	6.38511	-10.5775	9.59522e-24	2.6119e-22	43.094
SSR1	1.49583	10.0369	10.5759	9.73203e-24	2.64393e-22	43.0801
LGR5	-2.24056	4.55179	-10.5712	1.01402e-23	2.74403e-22	43.0395
NDUFS1	-1.2373	8.01731	-10.5693	1.03092e-23	2.78429e-22	43.0232
GNAI3	1.46522	8.62783	10.5518	1.20082e-23	3.23052e-22	42.8727
MYL12A	-1.37915	7.64424	-10.5512	1.20771e-23	3.23275e-22	42.867
ACTR2	1.09003	9.25047	10.5511	1.20868e-23	3.23275e-22	42.8662
CAMKK2	1.28753	7.90295	10.5481	1.2405e-23	3.31144e-22	42.8406
ARL13B	1.33146	6.6849	10.5476	1.24533e-23	3.31791e-22	42.8367
CLIP2	1.3511	7.04006	10.524	1.53051e-23	4.06202e-22	42.6332
AMOT	-1.04461	4.18809	-10.5177	1.61626e-23	4.27773e-22	42.5794
CAND1	1.54144	8.2899	10.5176	1.61798e-23	4.27773e-22	42.5784
CDK14	1.85179	8.61442	10.4947	1.9743e-23	5.20981e-22	42.382
ZNF397	1.36847	7.04475	10.4919	2.02311e-23	5.32843e-22	42.3579
RAB28	1.58563	7.20277	10.4898	2.0598e-23	5.41472e-22	42.3401
N4BP2	2.10678	7.44253	10.4851	2.14515e-23	5.61769e-22	42.3001
SLC5A3	1.86131	8.32273	10.4848	2.1504e-23	5.62077e-22	42.2977
CKAP2	1.92454	7.29324	10.4797	2.24817e-23	5.86521e-22	42.2538
COX5A	-1.13276	9.9114	-10.4775	2.29187e-23	5.96795e-22	42.2348
SH3BGRL	1.72638	9.43295	10.4728	2.38651e-23	6.20268e-22	42.1949
FUS	1.1057	9.6841	10.467	2.51008e-23	6.51158e-22	42.145
GTF2E2	1.39266	7.16439	10.4608	2.64934e-23	6.85996e-22	42.0918
SDHA	-1.20291	8.76664	-10.4583	2.70621e-23	6.99407e-22	42.0708
USP11	1.26924	9.20114	10.4515	2.86962e-23	7.40253e-22	42.013
MSH6	1.49418	7.92638	10.4487	2.9424e-23	7.57612e-22	41.9882
ZNF451	1.52912	7.92015	10.4468	2.99124e-23	7.68755e-22	41.972
DAPK1	2.99909	9.79808	10.4454	3.02735e-23	7.76589e-22	41.9602
WDR54	1.54872	7.47144	10.443	3.08909e-23	7.90955e-22	41.9402
SCD	2.51263	8.12168	10.4411	3.14105e-23	8.0277e-22	41.9238
TTN	-6.2308	5.74773	-10.4383	3.21879e-23	8.19603e-22	41.8997
ASXL1	1.32789	7.94345	10.4374	3.24266e-23	8.24162e-22	41.8924
ATP1A1	2.6577	11.4972	10.4356	3.29517e-23	8.35966e-22	41.8765
SUCLG2	-1.69759	7.26586	-10.4347	3.32142e-23	8.41082e-22	41.8687
MET	-1.32508	5.59217	-10.43	3.45662e-23	8.73053e-22	41.8293
ABI2	1.44221	8.4823	10.4299	3.46033e-23	8.73053e-22	41.8283
ATP6AP2	1.60934	9.55484	10.4272	3.54257e-23	8.90546e-22	41.8051
MDH2	-1.23127	9.8967	-10.4266	3.56034e-23	8.93387e-22	41.8001
SLC38A3	-1.36024	5.13107	-10.4253	3.60219e-23	9.00613e-22	41.7886
CCND2	3.13043	9.64742	10.4245	3.6275e-23	9.053e-22	41.7817
CNBP	-1.08743	10.1488	-10.4228	3.68167e-23	9.15521e-22	41.7671
ALG5	1.18331	7.96682	10.4228	3.68172e-23	9.15521e-22	41.7671
PTGFRN	1.95777	7.74539	10.4222	3.70025e-23	9.18473e-22	41.7621
PRC1	2.5731	7.69466	10.42	3.76911e-23	9.33888e-22	41.7439
FUNDC2	-1.11704	7.87739	-10.4166	3.88378e-23	9.60574e-22	41.7143
CAPZA1	1.1223	9.51119	10.4146	3.95067e-23	9.75369e-22	41.6975
SOX4	1.90882	8.81953	10.4101	4.10892e-23	1.01217e-21	41.6587
SLC39A6	1.55154	8.71306	10.4099	4.1144e-23	1.01217e-21	41.6574
TMEM9	1.17486	8.20611	10.4081	4.17936e-23	1.02498e-21	41.642
HADH	-1.25772	8.3178	-10.408	4.18133e-23	1.02498e-21	41.6415
RAI1	1.21252	7.42471	10.4075	4.19984e-23	1.02769e-21	41.6371
PIGG	1.15162	7.71325	10.4008	4.45051e-23	1.08711e-21	41.5799
EFHC1	1.6356	6.88986	10.3978	4.5671e-23	1.11361e-21	41.5544
MDC1	1.11209	7.18964	10.3931	4.75751e-23	1.158e-21	41.5141
RILP	-1.01124	6.54603	-10.3884	4.95363e-23	1.20361e-21	41.4743
ADH1C	-1.67333	3.94631	-10.3836	5.16096e-23	1.24959e-21	41.4338
NDUFB3	-1.04381	7.43394	-10.3779	5.42284e-23	1.31069e-21	41.385
ALCAM	2.94852	8.43454	10.3766	5.48599e-23	1.32364e-21	41.3736
IPO13	-1.04888	7.26348	-10.3734	5.6363e-23	1.35517e-21	41.3469
RNF44	1.13187	7.48923	10.3659	6.01453e-23	1.43629e-21	41.2828
MGAT2	1.24697	7.28131	10.3659	6.01532e-23	1.43629e-21	41.2827
SUZ12	1.44299	8.21361	10.3651	6.05768e-23	1.4439e-21	41.2758
ZKSCAN1	1.2135	8.78087	10.3644	6.0906e-23	1.44925e-21	41.2704
IFT80	1.70844	7.25505	10.363	6.16581e-23	1.46462e-21	41.2583
TULP3	1.29333	7.74379	10.3579	6.44563e-23	1.52604e-21	41.2145
LGI1	-1.14907	3.10808	-10.3578	6.4465e-23	1.52604e-21	41.2144
MYOG	-1.24444	4.95717	-10.3526	6.74696e-23	1.59443e-21	41.1694
UQCRFS1	-1.4131	9.17012	-10.3515	6.80945e-23	1.60645e-21	41.1603
HSDL2	-1.54415	7.31002	-10.349	6.95882e-23	1.63331e-21	41.1389
MAPKAPK3	-1.16836	7.38825	-10.3465	7.1082e-23	1.66554e-21	41.118
ZNF83	1.95151	7.38751	10.3381	7.6437e-23	1.78798e-21	41.0463
USP38	-1.21927	6.90794	-10.3355	7.81483e-23	1.82492e-21	41.0245
CPB1	-1.2451	3.61839	-10.3311	8.11508e-23	1.88864e-21	40.9873
SMC4	1.89152	8.00362	10.3296	8.22181e-23	1.91026e-21	40.9744
GART	1.75734	8.00078	10.3285	8.29643e-23	1.92435e-21	40.9655
SNX20	-1.48018	4.37379	-10.3278	8.35218e-23	1.93282e-21	40.9589
SPRR3	-1.11775	4.03525	-10.3276	8.36095e-23	1.93282e-21	40.9578
EBPL	1.59183	8.57642	10.3221	8.76565e-23	2.01961e-21	40.9112
CHSY1	1.4862	8.20279	10.3198	8.94215e-23	2.05684e-21	40.8915
CRLF3	1.23819	7.39731	10.3121	9.55617e-23	2.19077e-21	40.826
FANCG	1.25765	6.73463	10.3104	9.69518e-23	2.21896e-21	40.8118
TUBA1B	2.02392	9.77991	10.3061	1.00612e-22	2.29891e-21	40.7752
HSPA13	1.7659	7.28336	10.2928	1.12714e-22	2.56695e-21	40.6631
AIMP2	-1.10521	7.89075	-10.2924	1.13151e-22	2.57264e-21	40.6593
PSME4	-1.2577	7.32325	-10.2871	1.18398e-22	2.68751e-21	40.6146
SSR4	1.2142	9.51035	10.2824	1.23321e-22	2.79467e-21	40.5744
RCSD1	-1.95603	5.56634	-10.2778	1.28228e-22	2.89636e-21	40.5359
TUBA1C	1.43938	10.3421	10.2711	1.358e-22	3.06237e-21	40.4793
TNFRSF10B	2.07508	8.04639	10.2648	1.43361e-22	3.22762e-21	40.4259
SRPK3	-1.52571	5.71796	-10.2594	1.50098e-22	3.37378e-21	40.3806
TOB1	-1.82269	7.77792	-10.2561	1.54488e-22	3.46681e-21	40.3521
PWP1	1.19272	8.78289	10.2512	1.6099e-22	3.60685e-21	40.3115
SMC1A	1.62193	8.50748	10.2447	1.70301e-22	3.80312e-21	40.256
NISCH	1.01635	9.03235	10.2434	1.72148e-22	3.83816e-21	40.2454
TRA2A	1.48532	8.47987	10.2333	1.87662e-22	4.17729e-21	40.1603
UNC119B	1.17606	7.45076	10.2302	1.92709e-22	4.26897e-21	40.1341
GYS1	-1.38997	7.51504	-10.2225	2.05878e-22	4.54094e-21	40.0689
GMFB	1.46905	8.25723	10.2224	2.05972e-22	4.54094e-21	40.0684
TRAM1	1.36832	9.81182	10.2216	2.07447e-22	4.56614e-21	40.0614
DNAJC10	1.65383	8.21196	10.2178	2.1421e-22	4.6948e-21	40.0297
NACA	1.09933	10.9939	10.2178	2.14312e-22	4.6948e-21	40.0293
MYPN	-2.85601	5.78954	-10.2172	2.15324e-22	4.70949e-21	40.0246
TAF2	1.4135	7.97646	10.2132	2.22886e-22	4.86718e-21	39.9906
PRPF3	1.19685	7.63952	10.2119	2.25327e-22	4.91269e-21	39.9798
KAT2B	-2.30037	5.45966	-10.2084	2.32185e-22	5.05424e-21	39.9503
SLC35A5	1.41814	7.26572	10.2071	2.34854e-22	5.10429e-21	39.939
NASP	1.64758	8.14744	10.2049	2.39166e-22	5.18361e-21	39.921
BRD8	1.1905	8.10806	10.2049	2.39255e-22	5.18361e-21	39.9207
ZWINT	2.03828	7.37072	10.2045	2.4009e-22	5.19355e-21	39.9172
SEC23B	1.15853	7.75807	10.1961	2.57807e-22	5.55937e-21	39.847
PRPS2	1.47623	6.74238	10.1953	2.5952e-22	5.58758e-21	39.8405
FYN	1.7265	8.23415	10.1935	2.63556e-22	5.66564e-21	39.8253
RSF1	1.46174	7.77274	10.193	2.64654e-22	5.68039e-21	39.8211
RAE1	1.44962	8.17254	10.1907	2.69944e-22	5.78492e-21	39.8016
PGLS	1.15501	7.64149	10.1811	2.92908e-22	6.25762e-21	39.7211
DOCK7	1.5274	7.06468	10.1714	3.18271e-22	6.77849e-21	39.6392
STK35	1.49682	8.58601	10.1711	3.18964e-22	6.78278e-21	39.637
FSCN3	-1.03891	4.32537	-10.1708	3.19787e-22	6.78981e-21	39.6345
BCL11B	3.12649	9.54109	10.1594	3.52348e-22	7.45822e-21	39.5389
DNAJB5	-1.36788	6.89353	-10.1515	3.76994e-22	7.94335e-21	39.4722
ZNF84	1.51179	7.4537	10.1496	3.83024e-22	8.0581e-21	39.4565
WDR19	1.68519	7.64064	10.1482	3.87854e-22	8.1473e-21	39.4442
SMCP	-1.01276	4.02749	-10.1451	3.98155e-22	8.35096e-21	39.4183
NANOS1	-1.71676	4.77259	-10.1414	4.10849e-22	8.60413e-21	39.3874
CANX	1.04608	10.6729	10.1351	4.33488e-22	9.03711e-21	39.3345
FAM111A	1.57573	8.0829	10.1328	4.42087e-22	9.20249e-21	39.3151
TEAD2	1.5159	8.00162	10.1283	4.59313e-22	9.54666e-21	39.2774
TTLL5	1.14523	6.97826	10.1275	4.62154e-22	9.59126e-21	39.2713
CFDP1	1.20124	7.89455	10.1267	4.65414e-22	9.64441e-21	39.2644
VPS4B	1.4124	8.22565	10.124	4.76127e-22	9.85162e-21	39.2419
DNAJB14	1.28959	7.23434	10.1209	4.88886e-22	1.01005e-20	39.2158
VPS37B	1.2697	7.20757	10.1112	5.31003e-22	1.09379e-20	39.1343
ASNS	1.87748	7.77493	10.109	5.41042e-22	1.11281e-20	39.1159
SKI	1.15194	8.96774	10.1025	5.71625e-22	1.17396e-20	39.0616
ZNF326	1.67615	8.04008	10.1016	5.76082e-22	1.18135e-20	39.054
DHX33	1.31569	7.82759	10.0979	5.93975e-22	1.21444e-20	39.0238
ZNF426	1.12759	6.39728	10.0967	6.00392e-22	1.22574e-20	39.0132
EXOSC10	1.11804	8.37878	10.0947	6.10564e-22	1.24283e-20	38.9967
SKP2	2.046	8.52378	10.0934	6.17446e-22	1.25499e-20	38.9856
PRRC1	1.16628	8.30546	10.0919	6.25005e-22	1.26848e-20	38.9736
CKAP4	1.52915	8.66275	10.091	6.3018e-22	1.27711e-20	38.9655
PRPSAP2	1.17589	7.33119	10.0906	6.31924e-22	1.27877e-20	38.9627
RYR3	-1.97666	5.12251	-10.0896	6.37771e-22	1.28871e-20	38.9537
DHX15	1.0242	9.46004	10.0749	7.2197e-22	1.45671e-20	38.8314
DPY19L3	1.51627	7.12384	10.0745	7.24495e-22	1.45967e-20	38.8279
POLR1C	1.21715	7.43743	10.073	7.33668e-22	1.476e-20	38.8155
RFX5	1.05195	7.84499	10.0703	7.50721e-22	1.50624e-20	38.7929
ADNP	1.21324	8.89094	10.0703	7.50885e-22	1.50624e-20	38.7926
ATR	1.34256	7.17503	10.0646	7.87844e-22	1.57572e-20	38.7453
DGUOK	1.03257	7.76	10.0644	7.88943e-22	1.57572e-20	38.7439
RNF145	1.48672	8.50792	10.0641	7.90877e-22	1.5773e-20	38.7415
LEPROTL1	1.58849	8.5422	10.0635	7.94808e-22	1.58285e-20	38.7366
DCUN1D2	-1.00026	6.34242	-10.0561	8.46514e-22	1.68339e-20	38.6744
TRIP10	-1.22311	6.97477	-10.0558	8.48379e-22	1.68467e-20	38.6723
ZNF136	1.15988	6.41168	10.0483	9.04007e-22	1.79256e-20	38.6096
NAB1	1.57818	7.24698	10.0464	9.19058e-22	1.81979e-20	38.5933
UBE2Z	1.00775	8.90801	10.0448	9.31419e-22	1.84162e-20	38.5802
WASF1	2.89735	8.70888	10.0413	9.59087e-22	1.89361e-20	38.5513
AGMAT	-1.39563	4.78182	-10.0359	1.00376e-21	1.97898e-20	38.5064
EIF3D	1.22139	9.73415	10.0311	1.04517e-21	2.05475e-20	38.4665
ELOVL5	1.78929	8.69148	10.0302	1.05298e-21	2.06716e-20	38.4592
AMMECR1L	1.04673	7.17896	10.0268	1.08441e-21	2.12585e-20	38.4302
METTL14	1.11497	7.08662	10.0246	1.10391e-21	2.161e-20	38.4126
PATZ1	1.12659	7.10663	10.0243	1.10702e-21	2.16116e-20	38.4098
ZNF226	1.28955	6.32885	10.0243	1.10712e-21	2.16116e-20	38.4098
SERPINH1	1.83294	8.69367	10.0208	1.14021e-21	2.21635e-20	38.3807
VGLL4	1.13284	7.9149	10.0206	1.14252e-21	2.21772e-20	38.3787
HMCN1	3.40678	9.50182	10.0175	1.17261e-21	2.26974e-20	38.3531
INPP4A	1.08159	7.9806	10.0163	1.18462e-21	2.28977e-20	38.343
PRPF40A	1.39864	9.01178	10.0124	1.22437e-21	2.36329e-20	38.3105
IMPA2	-1.88074	6.30977	-10.0071	1.27986e-21	2.46696e-20	38.2668
CAP1	1.49038	9.51642	10.0065	1.28609e-21	2.47549e-20	38.262
ZNF22	1.0585	7.64289	10.0054	1.29868e-21	2.49626e-20	38.2524
TMEM38A	-2.33479	7.03412	-10.0006	1.35244e-21	2.59597e-20	38.2124
WEE1	1.41645	7.41547	9.99944	1.36515e-21	2.61673e-20	38.2032
BASP1	2.16341	9.16502	9.99802	1.38167e-21	2.64471e-20	38.1913
TRERF1	1.69105	6.65751	9.99154	1.45908e-21	2.78902e-20	38.1376
TBC1D8	-1.32733	6.82236	-9.99084	1.46769e-21	2.8016e-20	38.1318
CAD	1.67531	7.95615	9.98353	1.56084e-21	2.96711e-20	38.0711
ZNF266	1.3206	7.6458	9.98262	1.57278e-21	2.98568e-20	38.0636
POLR2G	1.0417	8.82777	9.98	1.60787e-21	3.0481e-20	38.0418
LPCAT1	1.62364	7.96025	9.97472	1.68086e-21	3.17775e-20	37.998
MYD88	1.0692	8.20242	9.97362	1.69652e-21	3.20296e-20	37.9889
DMXL2	1.85493	7.40208	9.9719	1.72114e-21	3.24501e-20	37.9747
CARNS1	-1.50645	5.31904	-9.97049	1.74167e-21	3.27923e-20	37.963
ARID4B	1.13855	7.50386	9.96794	1.7794e-21	3.3457e-20	37.9419
PTPN13	3.20469	8.94034	9.96661	1.79952e-21	3.37893e-20	37.9308
RRM2	3.04198	8.32842	9.96504	1.82342e-21	3.41915e-20	37.9178
CLTC	1.15943	10.3771	9.96287	1.85694e-21	3.47729e-20	37.8998
CBFA2T2	2.0188	8.24394	9.96239	1.86441e-21	3.48654e-20	37.8959
TSPAN7	-3.10905	6.50255	-9.96147	1.87892e-21	3.50893e-20	37.8882
GSS	1.1301	8.03781	9.96114	1.88402e-21	3.51369e-20	37.8855
PLCL1	-1.74065	4.1918	-9.95902	1.91789e-21	3.57205e-20	37.868
DNAJB6	-1.6872	6.6832	-9.95559	1.97401e-21	3.6716e-20	37.8395
COX7B	-1.31962	9.64647	-9.95403	1.99996e-21	3.71487e-20	37.8266
ARL15	1.72489	7.56296	9.94729	2.1165e-21	3.92605e-20	37.7708
TARDBP	1.068	8.78189	9.94453	2.16601e-21	4.00712e-20	37.748
DUT	1.03471	9.12762	9.93991	2.25169e-21	4.16004e-20	37.7098
RNF144B	-2.27356	6.25074	-9.93819	2.28435e-21	4.21475e-20	37.6956
RAP1GDS1	1.41783	6.93745	9.93768	2.29407e-21	4.22702e-20	37.6914
UQCRQ	-1.22424	9.35919	-9.9357	2.33247e-21	4.28788e-20	37.675
ZNF468	1.14634	5.19493	9.93566	2.33331e-21	4.28788e-20	37.6747
PRMT2	1.10278	7.83355	9.93355	2.375e-21	4.3529e-20	37.6572
ZNF738	1.61742	7.02741	9.93259	2.39424e-21	4.38235e-20	37.6492
ZCCHC7	1.22448	7.13188	9.93143	2.41755e-21	4.4166e-20	37.6397
FHL1	-3.35289	8.64391	-9.93134	2.41935e-21	4.4166e-20	37.639
PRTFDC1	2.17565	7.2412	9.92102	2.63809e-21	4.79687e-20	37.5536
PITX2	-2.37013	4.36321	-9.92071	2.64481e-21	4.80277e-20	37.5511
NADK	1.20075	7.36524	9.91972	2.66689e-21	4.83649e-20	37.5429
SUCLA2	-1.34961	7.79646	-9.91935	2.67526e-21	4.84532e-20	37.5398
THOC1	1.318	7.95418	9.91578	2.75638e-21	4.97915e-20	37.5104
MRPS21	1.06078	9.30347	9.91373	2.80413e-21	5.0588e-20	37.4934
SMCHD1	1.53938	7.74897	9.91232	2.83739e-21	5.11212e-20	37.4818
BUD31	1.20171	7.78629	9.90767	2.95007e-21	5.3082e-20	37.4434
ACSL1	-2.87091	6.83061	-9.9059	2.99414e-21	5.38048e-20	37.4288
CDK1	2.37583	7.0591	9.89529	3.27204e-21	5.87222e-20	37.3413
CLIC4	1.51131	10.025	9.89328	3.32741e-21	5.96384e-20	37.3248
TOPBP1	1.33196	7.60483	9.89119	3.38631e-21	6.06155e-20	37.3074
MED23	1.22604	7.967	9.88825	3.47058e-21	6.20433e-20	37.2832
ACTR3	1.25379	10.07	9.88503	3.56502e-21	6.3567e-20	37.2567
ACADSB	-1.5459	5.89678	-9.88428	3.58746e-21	6.38846e-20	37.2506
ZNF121	1.53622	7.72463	9.88115	3.68251e-21	6.54927e-20	37.2248
HSPB8	-3.35006	7.06728	-9.8795	3.73377e-21	6.61802e-20	37.2112
AP2A2	1.19268	8.4906	9.87944	3.73555e-21	6.61802e-20	37.2107
ANKRD9	-1.59615	6.84827	-9.87801	3.78054e-21	6.68913e-20	37.1989
SCARA5	-1.4018	5.23546	-9.87608	3.84201e-21	6.77519e-20	37.183
INTS6	1.48411	7.4936	9.87588	3.8483e-21	6.77519e-20	37.1814
TLK1	1.39308	8.01691	9.87363	3.92133e-21	6.89405e-20	37.1628
KLHL9	1.14657	8.12388	9.87183	3.9807e-21	6.98063e-20	37.148
EIF6	1.03475	8.02991	9.87074	4.01722e-21	7.02683e-20	37.139
TIA1	1.52112	9.36469	9.85125	4.72655e-21	8.2155e-20	36.9787
ATP13A1	1.06056	7.69964	9.84856	4.83382e-21	8.38084e-20	36.9566
LMLN	1.93066	7.51277	9.84239	5.08921e-21	8.81258e-20	36.9058
TSPYL1	-1.27577	8.60553	-9.8383	5.26556e-21	9.10651e-20	36.8723
SS18	1.34512	6.99186	9.8374	5.30519e-21	9.15709e-20	36.8649
G2E3	1.41606	6.55795	9.83734	5.30807e-21	9.15709e-20	36.8643
PCBD2	-1.05506	6.06564	-9.83715	5.31615e-21	9.15958e-20	36.8628
TRO	1.49578	7.09904	9.83577	5.37784e-21	9.25431e-20	36.8515
SRRT	1.03471	8.75548	9.83513	5.4065e-21	9.29204e-20	36.8462
TUSC3	2.11812	8.0928	9.83347	5.48156e-21	9.40933e-20	36.8326
C5orf15	1.18712	8.22226	9.83312	5.49797e-21	9.41543e-20	36.8297
KDM5B	1.44126	8.33624	9.8331	5.49876e-21	9.41543e-20	36.8295
CTNNA3	-1.35589	3.97967	-9.83152	5.57151e-21	9.52819e-20	36.8166
MAST2	-1.03504	7.22389	-9.83	5.64232e-21	9.63733e-20	36.8041
RPS6KA6	-1.14353	4.01988	-9.82533	5.86607e-21	1.00071e-19	36.7658
SSR2	1.1492	10.1229	9.82515	5.8749e-21	1.00098e-19	36.7643
SLC25A17	1.08581	6.56652	9.82018	6.123e-21	1.04068e-19	36.7235
BTAF1	1.50409	7.97621	9.81973	6.1464e-21	1.04338e-19	36.7198
COX7A1	-2.37919	7.85668	-9.81835	6.21697e-21	1.05406e-19	36.7085
MYL4	-1.11121	5.12354	-9.81726	6.27383e-21	1.0624e-19	36.6996
OSBPL11	-1.19973	6.39757	-9.81438	6.4258e-21	1.0868e-19	36.676
WDR75	1.2498	7.22352	9.81112	6.60281e-21	1.11537e-19	36.6492
GALNT11	1.24769	8.62789	9.81081	6.61953e-21	1.11682e-19	36.6467
COX18	1.10775	7.44703	9.80953	6.69027e-21	1.12738e-19	36.6362
CHID1	1.03562	7.50731	9.80897	6.72176e-21	1.13131e-19	36.6316
NKX2-2	4.10291	9.08138	9.80881	6.73074e-21	1.13144e-19	36.6303
PCNA	1.6702	8.82867	9.80554	6.91634e-21	1.1584e-19	36.6034
ACTL6A	1.28931	7.00873	9.80514	6.93924e-21	1.16083e-19	36.6002
POT1	1.27521	6.77335	9.80456	6.97295e-21	1.16506e-19	36.5954
BAZ1A	1.61558	7.7269	9.80434	6.9855e-21	1.16574e-19	36.5936
PRKCB	3.5576	9.66887	9.80163	7.14462e-21	1.18942e-19	36.5714
FTL	1.21014	10.8664	9.79644	7.4595e-21	1.24034e-19	36.5289
RPS19	1.01211	10.8843	9.7962	7.47422e-21	1.2413e-19	36.527
LY6E	1.79397	8.50552	9.79256	7.70419e-21	1.27642e-19	36.4971
CMTM4	1.30137	6.87983	9.78921	7.92104e-21	1.31077e-19	36.4698
SLC35B3	1.61516	7.63841	9.78836	7.9773e-21	1.3185e-19	36.4628
ZWILCH	1.51178	6.93515	9.78567	8.15733e-21	1.34664e-19	36.4408
GOLM1	1.75393	7.54642	9.78335	8.31656e-21	1.37129e-19	36.4217
KPNA1	-1.16033	7.09377	-9.78307	8.33571e-21	1.37281e-19	36.4195
DIS3L2	1.47669	6.94568	9.78128	8.46023e-21	1.39165e-19	36.4048
RC3H2	1.24267	8.37309	9.77837	8.66738e-21	1.42403e-19	36.381
PJA1	1.05877	7.45199	9.77719	8.75266e-21	1.43633e-19	36.3713
PSMD7	-1.11021	8.16751	-9.77363	9.01497e-21	1.47762e-19	36.3422
CDK19	1.16853	7.84059	9.77001	9.28994e-21	1.52088e-19	36.3126
ZFC3H1	1.3493	7.9216	9.76894	9.37288e-21	1.53264e-19	36.3039
SOD2	-1.92575	6.97544	-9.76818	9.43161e-21	1.54042e-19	36.2977
PRR13	1.14168	8.44698	9.76711	9.51624e-21	1.55241e-19	36.2889
PPP3CB	-1.1367	8.80837	-9.76571	9.62711e-21	1.56783e-19	36.2775
ERF	1.13229	7.33287	9.76563	9.6335e-21	1.56783e-19	36.2768
TM9SF3	1.1954	9.19307	9.76495	9.6879e-21	1.57482e-19	36.2713
TRIM5	1.13034	5.70809	9.76204	9.92471e-21	1.60953e-19	36.2475
KCTD10	1.05132	7.64324	9.76011	1.00849e-20	1.63358e-19	36.2317
LYRM4	1.35913	7.6852	9.75861	1.02104e-20	1.65198e-19	36.2195
PHKB	-1.33474	6.99999	-9.75587	1.04454e-20	1.68803e-19	36.1971
LGALS3BP	1.95038	8.74108	9.75477	1.05406e-20	1.70141e-19	36.1881
COPB1	1.04885	9.70017	9.75458	1.05578e-20	1.7022e-19	36.1865
PANK3	1.09608	8.24913	9.75417	1.05936e-20	1.70597e-19	36.1832
ARL3	1.01801	7.27616	9.75403	1.0606e-20	1.70599e-19	36.182
KCNS3	-1.88153	5.1578	-9.75368	1.06363e-20	1.70886e-19	36.1792
LAMB1	2.31597	8.58473	9.75287	1.07084e-20	1.71845e-19	36.1726
SERINC5	1.52257	7.89332	9.75234	1.07556e-20	1.72403e-19	36.1682
FAM13B	1.23335	7.27964	9.75123	1.08549e-20	1.73791e-19	36.1592
TLE3	1.26516	7.47467	9.74792	1.11566e-20	1.78415e-19	36.1322
C5orf24	1.16897	9.34045	9.74544	1.13881e-20	1.81907e-19	36.1119
GPT2	-1.52224	5.26412	-9.74432	1.14943e-20	1.83391e-19	36.1028
GORAB	1.40505	6.57471	9.73916	1.19951e-20	1.9116e-19	36.0607
GBE1	-2.17192	6.71325	-9.73859	1.20517e-20	1.9184e-19	36.0561
USP54	-1.31293	6.83595	-9.73003	1.29372e-20	2.05461e-19	35.9862
XPO1	1.2022	9.55692	9.72987	1.29542e-20	2.05496e-19	35.9849
SULT1B1	-1.21625	4.1477	-9.72484	1.35037e-20	2.13721e-19	35.944
ALG8	1.28363	7.61899	9.72114	1.39233e-20	2.20109e-19	35.9138
PDK4	-3.47365	6.57134	-9.71476	1.46777e-20	2.31659e-19	35.8618
LUC7L	1.23058	8.33297	9.71468	1.46875e-20	2.31659e-19	35.8612
ZNF45	1.03696	6.23656	9.71272	1.49276e-20	2.35178e-19	35.8452
FAM78A	-1.23075	5.47556	-9.70715	1.56294e-20	2.45394e-19	35.7999
CD81	1.16723	10.0969	9.70619	1.57547e-20	2.4708e-19	35.792
MCM6	1.54168	8.20858	9.70493	1.59192e-20	2.49377e-19	35.7818
FRMD3	-1.46296	4.96629	-9.70145	1.63837e-20	2.55782e-19	35.7534
PBRM1	1.05931	8.56651	9.69949	1.66499e-20	2.59645e-19	35.7376
PRR16	-1.00053	3.9966	-9.69826	1.68201e-20	2.62003e-19	35.7275
KLF15	-1.58252	5.71839	-9.6954	1.72226e-20	2.6787e-19	35.7042
PALB2	1.07141	6.73335	9.6953	1.72356e-20	2.6787e-19	35.7035
MEF2C	-3.10428	7.18734	-9.69223	1.76791e-20	2.74453e-19	35.6785
WIPI1	-2.51558	5.91845	-9.68788	1.83241e-20	2.83828e-19	35.6431
RPL31	1.24249	11.2899	9.68662	1.85156e-20	2.86472e-19	35.6329
MRPL41	-1.29212	7.91945	-9.68597	1.86152e-20	2.87691e-19	35.6276
TIMP1	2.70622	11.1522	9.68581	1.86405e-20	2.8776e-19	35.6263
MFHAS1	1.23723	7.25129	9.6807	1.94415e-20	2.9979e-19	35.5848
BCAP31	1.08108	8.67966	9.67869	1.97665e-20	3.04461e-19	35.5685
RXRG	-1.36044	4.54557	-9.67595	2.02187e-20	3.10917e-19	35.5462
CDK5RAP3	1.14716	8.19574	9.67588	2.02307e-20	3.10917e-19	35.5456
HMGN1	1.40746	9.37223	9.67022	2.11956e-20	3.25023e-19	35.4997
RBM12B	1.33159	6.64264	9.66956	2.13112e-20	3.26433e-19	35.4943
MYH7B	-1.42178	4.84119	-9.66573	2.19953e-20	3.36166e-19	35.4632
KIF2A	1.70025	7.23278	9.66371	2.23627e-20	3.41402e-19	35.4469
TP53	1.58188	7.51047	9.66281	2.25302e-20	3.4358e-19	35.4395
ASAP1	1.65744	8.7341	9.66102	2.28634e-20	3.4809e-19	35.425
LMCD1	-1.97693	6.85492	-9.65974	2.31071e-20	3.51212e-19	35.4146
RFC4	1.76681	7.64855	9.65744	2.3548e-20	3.56735e-19	35.396
ADH1A	-1.27581	3.71094	-9.65615	2.37988e-20	3.59745e-19	35.3855
METTL8	1.32532	6.76471	9.6525	2.45253e-20	3.69916e-19	35.3559
OSBPL1A	-1.80766	6.95304	-9.65034	2.49646e-20	3.76132e-19	35.3384
ZEB2	2.12069	8.67232	9.64972	2.5092e-20	3.77639e-19	35.3334
SLC44A1	2.0153	7.73689	9.6492	2.51992e-20	3.78427e-19	35.3292
ITGA7	-1.77279	6.86611	-9.64449	2.61957e-20	3.92964e-19	35.291
CA14	-1.00744	4.37932	-9.64119	2.69153e-20	4.02011e-19	35.2642
DDX18	1.46225	8.1235	9.64028	2.71173e-20	4.04589e-19	35.2569
TGFB1	1.88498	7.29809	9.63848	2.75228e-20	4.10196e-19	35.2423
UTP14A	1.31585	6.83796	9.6259	3.05195e-20	4.54369e-19	35.1404
IVNS1ABP	1.85337	9.29855	9.62224	3.14494e-20	4.66703e-19	35.1108
STAT6	1.5116	9.08309	9.62134	3.16826e-20	4.69154e-19	35.1036
CBX3	1.01418	9.44311	9.61833	3.24769e-20	4.804e-19	35.0792
APTX	1.08797	7.06936	9.61198	3.42142e-20	5.03938e-19	35.0278
GPX7	1.53916	7.50136	9.6082	3.52902e-20	5.1868e-19	34.9973
DLAT	-1.26041	7.18646	-9.60711	3.56083e-20	5.22798e-19	34.9885
KPNA2	2.04076	7.75468	9.60575	3.60077e-20	5.28101e-19	34.9775
FBXW2	1.00467	7.94501	9.60509	3.62033e-20	5.30405e-19	34.9721
TGS1	1.43396	7.41413	9.59691	3.87138e-20	5.66585e-19	34.9061
GAR1	1.00607	7.20476	9.59248	4.01459e-20	5.86921e-19	34.8703
PFAS	1.25955	7.21496	9.59003	4.09609e-20	5.9757e-19	34.8505
CASP6	1.06066	6.99015	9.58622	4.22568e-20	6.15825e-19	34.8198
RAB9B	-1.01034	5.58968	-9.58287	4.34349e-20	6.30995e-19	34.7927
PPP1R14C	-1.62904	5.04464	-9.58248	4.35736e-20	6.32344e-19	34.7895
COX8A	-1.06233	9.56898	-9.58011	4.44274e-20	6.43382e-19	34.7704
EFCAB2	-1.18266	4.51587	-9.57904	4.48177e-20	6.48354e-19	34.7618
DHX9	1.09506	7.92316	9.57561	4.60948e-20	6.65433e-19	34.7341
ZNF260	1.42129	6.87167	9.57547	4.61463e-20	6.65481e-19	34.733
CDC20	2.27374	7.06884	9.57397	4.67147e-20	6.72974e-19	34.721
BTNL9	-1.12447	5.61353	-9.57366	4.68343e-20	6.73995e-19	34.7184
PLOD3	1.22436	8.37092	9.57278	4.71727e-20	6.78157e-19	34.7113
PRCP	1.65227	8.78367	9.57088	4.79139e-20	6.88096e-19	34.696
SHC1	1.37247	9.2333	9.56953	4.84428e-20	6.94968e-19	34.6852
INTS3	1.2308	8.88756	9.56901	4.86509e-20	6.97229e-19	34.6809
PARP4	1.29345	8.40291	9.56862	4.88051e-20	6.98712e-19	34.6778
ITGB3BP	1.54307	7.49931	9.56656	4.96355e-20	7.09865e-19	34.6612
MID1IP1	-1.17839	6.8003	-9.56486	5.03318e-20	7.19077e-19	34.6475
KBTBD6	1.24434	6.824	9.56436	5.05376e-20	7.21271e-19	34.6435
HMGXB4	1.11294	7.67824	9.56385	5.07461e-20	7.23499e-19	34.6394
NUDT11	2.46874	7.96631	9.56112	5.18945e-20	7.37587e-19	34.6174
SLC20A1	1.48795	8.22323	9.55207	5.58782e-20	7.91761e-19	34.5445
FXYD3	-1.38884	5.30786	-9.54825	5.76496e-20	8.16023e-19	34.5137
EXT2	1.16775	7.84289	9.53879	6.22807e-20	8.77077e-19	34.4376
DTL	2.49389	7.06244	9.53773	6.28201e-20	8.83771e-19	34.4291
ADAM10	1.21037	8.76281	9.53653	6.34402e-20	8.91586e-19	34.4194
TCN1	-1.11791	3.45164	-9.53582	6.38064e-20	8.95821e-19	34.4138
IPO9	1.2082	8.60735	9.53456	6.44667e-20	9.04171e-19	34.4036
RFXANK	1.04014	7.74633	9.53005	6.68814e-20	9.36135e-19	34.3674
SLC47A1	-1.6564	4.93569	-9.5283	6.78465e-20	9.48682e-19	34.3533
CCDC88A	1.80872	7.61617	9.52697	6.85829e-20	9.58009e-19	34.3426
MYH10	1.8236	8.69554	9.52591	6.91795e-20	9.65365e-19	34.3341
HNRNPA1	1.32922	9.04769	9.52561	6.93504e-20	9.66772e-19	34.3317
HOMER2	-1.60294	5.63883	-9.52545	6.94416e-20	9.67067e-19	34.3304
ABCB4	-1.09619	3.76822	-9.51882	7.32958e-20	1.01869e-18	34.2772
SLC20A2	-1.36169	6.14552	-9.51728	7.4225e-20	1.03056e-18	34.2648
GBAP1	1.04963	6.75528	9.51497	7.56354e-20	1.04909e-18	34.2462
SLC29A2	-1.17071	5.75825	-9.51081	7.82416e-20	1.08415e-18	34.2128
HAUS6	1.57123	7.17464	9.50904	7.93753e-20	1.09765e-18	34.1987
TDG	1.27511	7.55767	9.5081	7.99842e-20	1.10386e-18	34.1911
FZD1	1.86749	7.96536	9.50606	8.1326e-20	1.11902e-18	34.1747
DTX3	1.15146	7.96728	9.50548	8.17093e-20	1.12223e-18	34.1701
CDC23	1.09702	7.04141	9.50547	8.17218e-20	1.12223e-18	34.17
PHF21A	1.04417	8.11524	9.505	8.20328e-20	1.12426e-18	34.1662
ZMYM2	1.19987	8.28919	9.503	8.33776e-20	1.14043e-18	34.1502
ROCK1	1.1612	7.90328	9.50161	8.43255e-20	1.1513e-18	34.1391
AP2M1	1.0311	9.19219	9.50159	8.4339e-20	1.1513e-18	34.1389
ZNF329	1.03808	6.36769	9.50102	8.47364e-20	1.15558e-18	34.1343
DYSF	-1.56431	6.69473	-9.50055	8.50594e-20	1.15861e-18	34.1305
CACHD1	2.19311	7.97195	9.50045	8.51267e-20	1.15861e-18	34.1297
ZNF618	1.53794	7.34606	9.49938	8.58695e-20	1.16757e-18	34.1212
SSBP4	1.03393	8.12907	9.49638	8.79987e-20	1.19535e-18	34.0971
PKIA	-3.13757	6.33847	-9.49402	8.97035e-20	1.2173e-18	34.0782
STX2	1.12316	7.46408	9.49286	9.0551e-20	1.2276e-18	34.0689
COPB2	1.14066	8.60571	9.48389	9.74078e-20	1.31673e-18	33.997
STON2	-1.58777	4.49805	-9.48157	9.92643e-20	1.33784e-18	33.9784
HACE1	1.20958	6.78027	9.48081	9.98793e-20	1.34481e-18	33.9723
SERPINB8	-1.29623	5.37827	-9.47921	1.01185e-19	1.36106e-18	33.9595
TSPAN6	1.66937	7.62466	9.4781	1.02101e-19	1.37205e-18	33.9506
SLC4A4	-1.64163	4.52113	-9.47641	1.03512e-19	1.38966e-18	33.9371
CYFIP1	1.08187	8.55721	9.47576	1.04063e-19	1.3957e-18	33.9319
GLA	1.06816	7.31885	9.47443	1.05193e-19	1.40949e-18	33.9212
CDK4	1.30143	9.04072	9.47364	1.05869e-19	1.41717e-18	33.9149
RNF115	-1.04187	7.26877	-9.47342	1.06056e-19	1.41829e-18	33.9132
MED12	1.00326	7.88439	9.4727	1.0668e-19	1.42525e-18	33.9074
SUPT16H	1.26265	8.77793	9.47063	1.08492e-19	1.44806e-18	33.8908
DCLRE1B	1.44983	6.69246	9.47024	1.08837e-19	1.45066e-18	33.8877
MCM3	1.47153	7.82019	9.47017	1.08897e-19	1.45066e-18	33.8872
TPM2	-2.23084	9.62505	-9.46758	1.11208e-19	1.47859e-18	33.8665
SLBP	1.22639	8.02185	9.46665	1.12058e-19	1.48847e-18	33.859
SLC25A20	-1.01048	6.7501	-9.46464	1.13898e-19	1.51145e-18	33.8429
GMPS	1.19555	8.18763	9.464	1.1449e-19	1.51784e-18	33.8378
ROGDI	-1.19501	5.84649	-9.45582	1.22348e-19	1.61427e-18	33.7724
SACM1L	1.44645	8.39736	9.45432	1.23849e-19	1.63251e-18	33.7604
PPM1B	-1.00331	7.79235	-9.45324	1.24946e-19	1.6454e-18	33.7517
ACAP2	1.08359	7.34383	9.45273	1.25459e-19	1.65059e-18	33.7477
HOXA7	-1.37717	5.44396	-9.44989	1.28387e-19	1.6875e-18	33.725
SRSF11	1.08694	10.1109	9.4481	1.30257e-19	1.71044e-18	33.7107
SLC4A2	1.13216	7.56168	9.44572	1.32804e-19	1.74224e-18	33.6916
SDHD	-1.17049	7.18938	-9.43864	1.40647e-19	1.84136e-18	33.6351
PRPF4B	1.08673	7.91382	9.43579	1.43928e-19	1.88102e-18	33.6124
CCNG2	1.23243	8.14074	9.42951	1.51442e-19	1.97361e-18	33.5623
USP2	-1.14078	5.11406	-9.42882	1.52287e-19	1.98275e-18	33.5568
VANGL1	1.20519	6.17702	9.42651	1.55165e-19	2.01642e-18	33.5384
PDS5B	1.73015	8.13465	9.42165	1.6139e-19	2.0914e-18	33.4996
RGL1	1.97611	9.26395	9.42046	1.62957e-19	2.10973e-18	33.4901
SH3YL1	1.32138	7.8478	9.4184	1.65694e-19	2.14115e-18	33.4737
LRCH1	1.19026	6.54231	9.41661	1.68111e-19	2.16832e-18	33.4594
GHITM	-1.1373	8.65781	-9.41643	1.68364e-19	2.16956e-18	33.4579
CPSF3	1.32826	7.59804	9.41618	1.68696e-19	2.1718e-18	33.456
GTF2H1	1.12874	7.60502	9.41602	1.68919e-19	2.17265e-18	33.4547
EMP3	1.80293	8.73374	9.4105	1.76637e-19	2.26558e-18	33.4107
MIA2	-1.03267	4.64704	-9.40728	1.81301e-19	2.32324e-18	33.385
MCM5	1.61351	7.50045	9.40454	1.8535e-19	2.37073e-18	33.3633
WRN	1.33218	6.67259	9.40283	1.87939e-19	2.40161e-18	33.3496
TAF1B	1.24263	6.31799	9.39598	1.98627e-19	2.53117e-18	33.2951
TRIM28	1.2173	9.39142	9.3939	2.02002e-19	2.57179e-18	33.2785
PLEKHB1	-1.07789	4.9601	-9.39081	2.07106e-19	2.63435e-18	33.254
MSN	1.41054	9.66558	9.39035	2.07871e-19	2.64164e-18	33.2503
SDHB	-1.13619	7.80856	-9.39011	2.08274e-19	2.64434e-18	33.2484
RAP1B	1.70434	8.39114	9.38873	2.10614e-19	2.66913e-18	33.2374
ANTXR1	1.89131	9.27123	9.38526	2.16607e-19	2.74005e-18	33.2098
C3orf14	1.73187	6.50731	9.38103	2.24133e-19	2.82231e-18	33.1761
TRNT1	1.08435	6.48125	9.37894	2.27927e-19	2.86487e-18	33.1596
ENO1	1.50739	10.4995	9.37444	2.3636e-19	2.96276e-18	33.1238
ESRRG	-1.13785	3.95106	-9.3698	2.45377e-19	3.073e-18	33.087
DROSHA	1.08128	8.06414	9.36798	2.49006e-19	3.1128e-18	33.0725
ITIH4	-1.58847	5.87335	-9.36633	2.52339e-19	3.15161e-18	33.0594
TET3	1.24743	6.63839	9.36513	2.54796e-19	3.17895e-18	33.0499
TMEM68	1.47781	6.45686	9.36504	2.54988e-19	3.17895e-18	33.0491
AKAP1	-1.47082	7.45723	-9.36443	2.56245e-19	3.19172e-18	33.0443
SSB	1.2209	8.41955	9.35662	2.72891e-19	3.38989e-18	32.9823
LMOD1	-1.44322	5.12204	-9.35231	2.82517e-19	3.50631e-18	32.9481
CNOT6	1.25485	7.55916	9.3515	2.84376e-19	3.52621e-18	32.9417
INTS10	1.11417	7.83414	9.34233	3.06157e-19	3.78609e-18	32.869
NME4	1.38726	8.87275	9.33671	3.20325e-19	3.94715e-18	32.8245
GAS2L1	1.3264	7.16545	9.33639	3.21162e-19	3.95393e-18	32.8219
XPOT	1.50531	8.35118	9.33499	3.24793e-19	3.99152e-18	32.8108
AEBP2	1.42863	7.78463	9.33484	3.25174e-19	3.99264e-18	32.8097
RRAGD	-1.82912	7.08554	-9.33469	3.2557e-19	3.99395e-18	32.8085
FCGRT	2.37148	10.3519	9.33369	3.28218e-19	4.02286e-18	32.8005
SORD	2.26617	8.75204	9.33197	3.3277e-19	4.07141e-18	32.7869
WSB1	1.51704	9.93488	9.33013	3.37737e-19	4.12853e-18	32.7723
SRSF3	1.04195	9.73443	9.32622	3.48538e-19	4.25679e-18	32.7413
JOSD1	1.06886	8.26742	9.32599	3.49181e-19	4.26088e-18	32.7395
DCK	1.26963	6.85885	9.32465	3.5295e-19	4.30043e-18	32.7289
SLC16A10	-1.89691	5.87811	-9.32454	3.53268e-19	4.30043e-18	32.7281
WDR6	1.14416	8.82585	9.32089	3.63793e-19	4.42353e-18	32.6991
LARS2	1.05628	6.88337	9.31737	3.74223e-19	4.54635e-18	32.6713
PTK2	1.09922	8.63428	9.31483	3.81931e-19	4.63183e-18	32.6512
GALNT7	2.25825	7.65761	9.31465	3.82496e-19	4.63462e-18	32.6498
CSTF3	1.15572	7.75459	9.3117	3.91656e-19	4.73729e-18	32.6265
DNAJC9	1.82276	8.52451	9.30888	4.00615e-19	4.8414e-18	32.6042
CLYBL	-1.1422	5.46705	-9.30516	4.12763e-19	4.9756e-18	32.5748
RIF1	1.56211	7.60032	9.30515	4.128e-19	4.9756e-18	32.5747
PCMT1	-1.14464	8.48888	-9.30225	4.22505e-19	5.08813e-18	32.5518
OFD1	1.07469	7.17121	9.30151	4.2503e-19	5.11407e-18	32.5459
CLSTN1	1.00667	8.17553	9.30139	4.25432e-19	5.11445e-18	32.545
DEGS1	1.27605	8.35355	9.30102	4.26717e-19	5.12544e-18	32.542
VPS13B	1.36538	7.74722	9.29978	4.3099e-19	5.17226e-18	32.5322
RPL35A	1.04664	11.4663	9.2995	4.31953e-19	5.17931e-18	32.53
TRAF3	1.28042	7.08897	9.29568	4.45399e-19	5.32665e-18	32.4998
SNRNP70	1.11086	9.20788	9.29361	4.52836e-19	5.4109e-18	32.4835
PAICS	1.45871	8.66562	9.29313	4.54577e-19	5.42701e-18	32.4798
MGAT4B	1.00508	7.57079	9.2897	4.67284e-19	5.55947e-18	32.4526
SGCB	-1.24012	7.79019	-9.28942	4.68327e-19	5.56708e-18	32.4504
ERI1	1.23988	6.18013	9.28697	4.77613e-19	5.67257e-18	32.4311
USP53	-2.00373	5.76219	-9.28217	4.96347e-19	5.87486e-18	32.3932
ZNF26	1.06848	6.54126	9.28058	5.02696e-19	5.9449e-18	32.3807
ENDOD1	-1.68909	6.22689	-9.28022	5.0416e-19	5.95711e-18	32.3778
CCNL2	1.31466	9.51479	9.27776	5.14202e-19	6.07058e-18	32.3584
YIPF5	1.19964	8.32118	9.27663	5.1885e-19	6.12022e-18	32.3495
LSM10	-1.03129	7.18979	-9.27581	5.22273e-19	6.15533e-18	32.3431
BHMT	-1.1456	4.21691	-9.27451	5.27756e-19	6.20405e-18	32.3328
RPL36	1.05902	10.1168	9.27058	5.44606e-19	6.39125e-18	32.3018
SSH2	-1.26547	6.91104	-9.26154	5.85508e-19	6.84216e-18	32.2305
FBXO3	-1.37871	6.97861	-9.25904	5.97312e-19	6.96242e-18	32.2109
MDM4	1.15309	8.72954	9.25709	6.06692e-19	7.04794e-18	32.1955
ECH1	-1.09154	9.23861	-9.25669	6.08638e-19	7.06327e-18	32.1924
ECT2	1.92456	6.35817	9.25661	6.09035e-19	7.06327e-18	32.1917
FLVCR1	1.41445	6.50588	9.25479	6.17993e-19	7.16115e-18	32.1773
EYA4	-2.78449	4.57824	-9.24599	6.62993e-19	7.67573e-18	32.1081
CSNK1G3	1.32516	7.26113	9.2459	6.63514e-19	7.67573e-18	32.1074
CA4	-1.03544	4.73085	-9.24241	6.8223e-19	7.88564e-18	32.08
HIGD2A	-1.26544	8.47591	-9.24175	6.85879e-19	7.92119e-18	32.0747
SLC7A2	-2.78643	6.18076	-9.24115	6.89128e-19	7.93878e-18	32.0701
CREB1	1.00362	8.15004	9.23091	7.47855e-19	8.60813e-18	31.9896
KTN1	-1.55004	8.42218	-9.2306	7.49722e-19	8.62242e-18	31.9871
CCNB1	2.40623	7.45504	9.22955	7.56065e-19	8.68091e-18	31.9788
DDHD1	1.47016	6.82716	9.22472	7.85747e-19	9.00673e-18	31.9409
GLUL	-1.29769	9.21808	-9.22205	8.02651e-19	9.19285e-18	31.9199
PGM5	-1.56705	4.76032	-9.22121	8.0804e-19	9.23924e-18	31.9133
CCT3	1.30163	9.70673	9.21864	8.24805e-19	9.42313e-18	31.8931
KCNJ2	-1.93218	5.43188	-9.2154	8.46409e-19	9.65396e-18	31.8677
RFC3	1.69044	7.14156	9.2149	8.4976e-19	9.68417e-18	31.8638
SUOX	-1.25409	5.80771	-9.21381	8.57205e-19	9.75291e-18	31.8552
MDH1	-1.17113	9.21019	-9.21215	8.68641e-19	9.87489e-18	31.8421
CTNNA1	1.00039	9.33269	9.21002	8.83478e-19	1.00353e-17	31.8255
MAPRE3	-1.15734	5.79009	-9.20919	8.89345e-19	1.00936e-17	31.819
PSIP1	1.28762	8.72548	9.20573	9.1419e-19	1.03671e-17	31.7918
EBP	1.34958	7.23877	9.20495	9.19888e-19	1.04146e-17	31.7857
GLG1	1.8064	11.0071	9.20193	9.42279e-19	1.06593e-17	31.762
FSCN1	1.27451	8.04188	9.20021	9.55299e-19	1.07978e-17	31.7485
PNMA2	2.57666	7.87733	9.19992	9.57539e-19	1.0811e-17	31.7462
SOS2	-1.19106	7.26149	-9.19985	9.58035e-19	1.0811e-17	31.7457
ATP10D	1.795	7.27772	9.19379	1.00542e-18	1.13272e-17	31.6982
MED1	1.06505	7.96045	9.19342	1.00839e-18	1.13514e-17	31.6953
NKTR	1.24165	8.99332	9.1933	1.00934e-18	1.13529e-17	31.6943
DCAF13	1.2463	7.62229	9.19216	1.01855e-18	1.14377e-17	31.6854
SGPP1	1.15876	6.91338	9.18917	1.04303e-18	1.16852e-17	31.662
HSPH1	1.74272	9.32557	9.18796	1.05315e-18	1.17879e-17	31.6525
ZNF431	1.46803	6.17446	9.18296	1.09592e-18	1.22567e-17	31.6133
DDR2	2.13134	9.07838	9.18277	1.09759e-18	1.22654e-17	31.6118
ETFDH	-1.21718	6.41647	-9.18179	1.10616e-18	1.23413e-17	31.6042
PNN	1.08195	9.67886	9.17763	1.14335e-18	1.27459e-17	31.5716
AP1M2	-1.40123	4.92993	-9.17542	1.16359e-18	1.29505e-17	31.5543
FN1	2.40275	11.6992	9.17444	1.17271e-18	1.30415e-17	31.5467
FBL	1.31352	9.54533	9.17332	1.18324e-18	1.31481e-17	31.5378
ZNF140	1.0513	6.51259	9.17118	1.20346e-18	1.33498e-17	31.5212
ACOT7	1.25068	7.1943	9.16582	1.25588e-18	1.3877e-17	31.4792
EIF2AK4	1.16349	7.30276	9.16127	1.30206e-18	1.43528e-17	31.4436
WDR90	1.08495	6.84305	9.1586	1.32995e-18	1.46369e-17	31.4228
HEATR1	1.47649	8.25328	9.15783	1.33809e-18	1.47147e-17	31.4168
VPS45	1.11261	8.16963	9.15594	1.35831e-18	1.49133e-17	31.402
TMPO	1.68327	8.41906	9.15376	1.38205e-18	1.51619e-17	31.385
ACTN1	1.73933	8.98311	9.1531	1.3893e-18	1.52293e-17	31.3798
RBM5	1.03168	9.4812	9.14854	1.44051e-18	1.57657e-17	31.3442
GINS1	2.02295	6.93922	9.14581	1.47205e-18	1.60651e-17	31.3229
ATP8A1	-2.18366	5.92122	-9.13778	1.56885e-18	1.70754e-17	31.2602
PGD	1.46649	8.51862	9.13525	1.60064e-18	1.74078e-17	31.2404
VDAC1	-1.20073	8.80612	-9.13279	1.63216e-18	1.77366e-17	31.2212
FBXO32	-3.11725	6.99547	-9.13208	1.64135e-18	1.7811e-17	31.2157
RBM3	1.40828	8.6855	9.12966	1.67317e-18	1.81251e-17	31.1968
PLEKHA8	1.22344	6.67215	9.12593	1.72331e-18	1.8639e-17	31.1677
ENDOG	-1.10089	6.38058	-9.12504	1.73553e-18	1.87565e-17	31.1608
PHIP	1.14319	8.64985	9.11864	1.82573e-18	1.96851e-17	31.1109
HIBADH	-1.31269	7.48935	-9.11591	1.86557e-18	2.00833e-17	31.0896
SLC38A6	1.37982	6.44925	9.11294	1.90984e-18	2.05438e-17	31.0666
ENSA	1.24361	8.13597	9.11238	1.91832e-18	2.0619e-17	31.0622
KRAS	1.45408	7.91109	9.11086	1.94158e-18	2.08203e-17	31.0503
RUVBL1	1.44693	7.61969	9.10989	1.95652e-18	2.09317e-17	31.0428
DHX40	1.16051	7.43935	9.10945	1.96346e-18	2.09897e-17	31.0393
MITF	-1.50932	5.97439	-9.10853	1.97772e-18	2.11258e-17	31.0322
CA1	-1.15461	4.67781	-9.10668	2.00689e-18	2.14208e-17	31.0178
PAN2	1.15782	7.69123	9.10531	2.02865e-18	2.16363e-17	31.0072
CPT1A	1.39205	8.40991	9.0992	2.12911e-18	2.26727e-17	30.9596
CLEC11A	2.40715	8.66457	9.09867	2.13814e-18	2.27513e-17	30.9554
ITIH2	-1.15671	3.59965	-9.09454	2.20904e-18	2.34695e-17	30.9233
CLIP4	-1.70576	6.88411	-9.0941	2.21675e-18	2.35334e-17	30.9199
ZMYM1	1.12251	5.7301	9.09218	2.25052e-18	2.38735e-17	30.905
HS2ST1	1.27962	7.22053	9.09047	2.28127e-18	2.41811e-17	30.8916
MCM7	1.39396	8.27981	9.08986	2.29223e-18	2.42786e-17	30.8869
SMC2	1.64575	6.28322	9.08633	2.35701e-18	2.49457e-17	30.8595
ANKRD36B	2.16496	9.09466	9.08259	2.42757e-18	2.56728e-17	30.8305
PAPOLA	1.03964	9.26219	9.07936	2.49031e-18	2.62959e-17	30.8053
NUSAP1	2.12354	7.73216	9.07809	2.51533e-18	2.65398e-17	30.7955
PPIH	1.00773	7.87237	9.07593	2.55872e-18	2.69564e-17	30.7787
STIL	1.47905	6.14614	9.07348	2.6085e-18	2.74599e-17	30.7597
NOP58	1.29365	9.28974	9.07048	2.67095e-18	2.80958e-17	30.7364
FHOD1	-1.03626	6.7116	-9.06884	2.70585e-18	2.84413e-17	30.7236
IDH3A	-1.36442	7.07388	-9.05224	3.08389e-18	3.2292e-17	30.5949
ZNHIT6	1.13416	7.10319	9.0515	3.10201e-18	3.24571e-17	30.5892
PGRMC1	1.38555	9.04254	9.05023	3.13313e-18	3.27578e-17	30.5793
IQGAP1	1.26035	8.97701	9.04872	3.17059e-18	3.31244e-17	30.5676
HSPB1	-1.35654	10.2909	-9.04618	3.2347e-18	3.37686e-17	30.5479
NDC80	1.88516	6.02072	9.04551	3.25185e-18	3.3922e-17	30.5427
UBA6	1.35299	7.81013	9.04491	3.26729e-18	3.40574e-17	30.5381
C1orf21	-2.1102	6.65197	-9.04466	3.27365e-18	3.40978e-17	30.5362
MEX3C	1.372	7.49077	9.0327	3.59648e-18	3.7404e-17	30.4436
UPF3B	1.27408	7.13667	9.03227	3.60889e-18	3.75047e-17	30.4402
HAUS1	1.43129	6.44848	9.02865	3.71301e-18	3.85577e-17	30.4122
PDCD2	1.19667	7.15457	9.02813	3.7282e-18	3.86864e-17	30.4082
PRKG1	-1.80527	5.76399	-9.02775	3.73942e-18	3.87737e-17	30.4052
UBXN8	1.37744	6.99193	9.02619	3.78557e-18	3.92227e-17	30.3932
HERC4	1.94494	8.1784	9.02447	3.83688e-18	3.97245e-17	30.3799
TWSG1	1.50135	7.67669	9.02132	3.93305e-18	4.06591e-17	30.3556
PAFAH1B3	1.48955	7.98389	9.01684	4.07397e-18	4.2053e-17	30.3209
HABP2	-1.0441	4.23044	-9.01365	4.1775e-18	4.30251e-17	30.2962
CCNA2	1.66618	6.82236	9.01323	4.19124e-18	4.31345e-17	30.293
RBBP8	1.6604	6.81494	9.00972	4.30838e-18	4.42081e-17	30.2659
DUSP10	-1.59845	4.83301	-9.0028	4.54854e-18	4.64651e-17	30.2125
CASP3	1.03588	6.72615	9.00187	4.58194e-18	4.67713e-17	30.2053
HSP90AA1	1.05069	11.5379	8.99902	4.68571e-18	4.77603e-17	30.1832
ZNF623	1.13557	6.17379	8.99763	4.73679e-18	4.82453e-17	30.1726
CCT2	1.29426	10.0744	8.99272	4.92295e-18	5.01044e-17	30.1346
SLFN11	2.56536	8.41189	8.99164	4.96453e-18	5.04904e-17	30.1264
CMTM3	1.04844	7.78874	8.98514	5.22406e-18	5.30517e-17	30.0762
ATP2B2	-1.62285	5.4225	-8.97894	5.48395e-18	5.55275e-17	30.0284
OSBPL8	1.54821	8.64728	8.97748	5.54696e-18	5.61244e-17	30.0172
PDE4DIP	-2.82126	7.93508	-8.9766	5.58567e-18	5.64746e-17	30.0104
CAPRIN1	1.54481	10.5619	8.97522	5.64635e-18	5.70463e-17	29.9997
COL4A3	-1.55446	4.35675	-8.97249	5.76796e-18	5.82323e-17	29.9788
HEBP2	-2.12064	7.67986	-8.96248	6.23788e-18	6.27929e-17	29.9017
TUBB6	1.64416	8.40323	8.95954	6.38332e-18	6.42101e-17	29.879
CYBA	1.25542	7.8947	8.95707	6.50784e-18	6.53673e-17	29.86
APOOL	-1.10184	6.94847	-8.95617	6.55355e-18	6.57786e-17	29.8531
SLC30A5	1.28126	7.47665	8.95539	6.59371e-18	6.61336e-17	29.8471
AGT	-2.00923	5.01389	-8.95423	6.65364e-18	6.66853e-17	29.8382
LIX1	-1.02674	3.6821	-8.95414	6.65838e-18	6.66853e-17	29.8375
AMFR	-1.06457	6.92065	-8.95069	6.84044e-18	6.83816e-17	29.811
XK	-1.33996	3.65185	-8.95065	6.84262e-18	6.83816e-17	29.8106
LIG1	1.05061	7.44513	8.95009	6.87256e-18	6.86311e-17	29.8063
APEX1	1.16519	10.164	8.94776	6.99859e-18	6.9769e-17	29.7885
FBXL14	1.02087	6.67999	8.94771	7.00168e-18	6.9769e-17	29.788
CEP290	1.14112	6.30212	8.94367	7.22583e-18	7.1847e-17	29.757
SRP72	1.12039	8.87155	8.94	7.43608e-18	7.37781e-17	29.7288
ILF3	1.01414	8.78643	8.93696	7.61438e-18	7.54386e-17	29.7055
DDAH2	1.01839	7.2509	8.93441	7.76772e-18	7.68475e-17	29.6859
LGALS8	1.1924	7.62726	8.93339	7.8298e-18	7.74062e-17	29.678
TXNDC17	1.09846	7.87478	8.92964	8.06187e-18	7.95516e-17	29.6493
ANXA3	-1.95597	3.63187	-8.92926	8.0858e-18	7.97087e-17	29.6464
PAPPA	3.17855	9.1212	8.92745	8.20089e-18	8.07278e-17	29.6325
CDK17	1.46192	8.34079	8.92579	8.308e-18	8.17239e-17	29.6197
SLC12A1	-1.03106	4.524	-8.91958	8.72019e-18	8.55956e-17	29.5721
NDUFA5	-1.22533	8.17891	-8.91487	9.04625e-18	8.8607e-17	29.536
DNAJB11	1.13659	8.07955	8.91401	9.10665e-18	8.91353e-17	29.5294
PPHLN1	1.11416	8.23531	8.91282	9.19182e-18	8.98416e-17	29.5203
EXOSC4	1.22889	7.62059	8.91	9.39548e-18	9.15886e-17	29.4987
MAGOHB	1.065	6.62029	8.90359	9.87647e-18	9.59895e-17	29.4496
DCAF16	1.32409	7.50639	8.90077	1.00956e-17	9.80504e-17	29.428
ATP1B3	1.5279	7.92613	8.89531	1.05342e-17	1.02094e-16	29.3861
MBP	-1.57579	5.69109	-8.8943	1.06169e-17	1.02823e-16	29.3785
DCP2	1.10057	8.06247	8.89359	1.06757e-17	1.03321e-16	29.373
B3GALNT1	1.6562	6.05639	8.89253	1.07646e-17	1.04036e-16	29.3649
RCAN2	-2.09896	5.78802	-8.89198	1.08101e-17	1.04329e-16	29.3607
DDX55	1.08954	6.67743	8.88637	1.12923e-17	1.08831e-16	29.3178
DBR1	1.0137	6.2228	8.88244	1.16427e-17	1.11973e-16	29.2877
FKBP7	1.29982	6.76699	8.88041	1.18279e-17	1.13674e-16	29.2722
ALDH7A1	2.41444	8.86663	8.87994	1.18713e-17	1.14012e-16	29.2686
SLC25A29	1.01999	7.47494	8.87718	1.2128e-17	1.16397e-16	29.2475
NIPBL	1.07732	7.82877	8.87548	1.22897e-17	1.17867e-16	29.2345
ZNF395	1.29267	8.00206	8.87354	1.24765e-17	1.19492e-16	29.2197
GRK5	1.93211	8.51182	8.8732	1.25089e-17	1.19637e-16	29.2171
CCDC34	1.29896	6.48545	8.86943	1.28804e-17	1.22934e-16	29.1883
NCAPG	2.21683	6.93627	8.86528	1.3303e-17	1.2688e-16	29.1566
GAS2L3	2.07242	7.33691	8.86225	1.3619e-17	1.29625e-16	29.1335
NAB2	1.09036	7.33185	8.85841	1.40307e-17	1.32993e-16	29.1042
THBS3	1.41487	7.07848	8.85722	1.41614e-17	1.3414e-16	29.0951
FAT4	2.54218	9.1179	8.85431	1.44838e-17	1.36911e-16	29.0729
GATM	-2.49778	6.19496	-8.85284	1.46499e-17	1.38387e-16	29.0617
AP4B1	1.59372	8.29841	8.85214	1.473e-17	1.38953e-16	29.0563
EIF4A3	1.02785	8.5106	8.85155	1.47973e-17	1.39493e-16	29.0518
EME1	1.20213	6.23306	8.84914	1.50769e-17	1.42032e-16	29.0334
BHMT2	-1.3132	4.29531	-8.84854	1.51463e-17	1.42588e-16	29.0289
SYNE2	-1.62925	7.49723	-8.84531	1.55308e-17	1.45909e-16	29.0043
AKR1A1	1.06519	8.00452	8.84362	1.57349e-17	1.47726e-16	28.9914
PPWD1	1.03311	7.23339	8.84192	1.59444e-17	1.49592e-16	28.9784
CCDC90B	1.44693	8.3732	8.84129	1.60223e-17	1.5022e-16	28.9736
STEAP1	3.22143	8.18531	8.83417	1.69308e-17	1.58259e-16	28.9194
PMS1	1.1578	7.32814	8.83283	1.71072e-17	1.59741e-16	28.9092
HPS3	1.10726	6.8318	8.8263	1.79932e-17	1.67786e-16	28.8595
SLC30A1	1.26101	7.34535	8.82069	1.87911e-17	1.74755e-16	28.8168
FLNB	1.32363	8.2846	8.82015	1.88703e-17	1.75373e-16	28.8127
ARID4A	1.07817	6.37389	8.81881	1.90669e-17	1.77077e-16	28.8025
SQSTM1	-1.19957	8.13793	-8.81872	1.90793e-17	1.77077e-16	28.8018
CTTNBP2NL	1.10961	7.16706	8.81836	1.91327e-17	1.77454e-16	28.7991
MLXIP	-1.13829	7.40907	-8.80968	2.0461e-17	1.89111e-16	28.7331
HOOK1	3.28505	8.00819	8.8094	2.05053e-17	1.89293e-16	28.7309
IKBIP	1.41753	5.46517	8.80762	2.07884e-17	1.91395e-16	28.7174
LZTFL1	1.22361	6.45309	8.80255	2.16194e-17	1.9878e-16	28.6789
TM2D2	1.01856	7.73984	8.7974	2.24972e-17	2.06439e-16	28.6398
IP6K2	1.18962	8.1685	8.79501	2.29152e-17	2.09716e-16	28.6216
MYO1D	1.626	6.83986	8.79489	2.29365e-17	2.09772e-16	28.6207
USP1	1.38173	8.32549	8.79092	2.36497e-17	2.16009e-16	28.5906
ACTN2	-3.40686	8.23808	-8.7901	2.38e-17	2.17238e-16	28.5844
ZBTB33	1.09539	7.98346	8.78729	2.4322e-17	2.21709e-16	28.563
SNRPF	1.23311	8.2395	8.78532	2.46933e-17	2.24655e-16	28.5481
IL6R	-1.36732	5.83828	-8.78532	2.4694e-17	2.24655e-16	28.5481
FEZ2	-1.06947	8.03245	-8.78411	2.4925e-17	2.26608e-16	28.539
VASH1	1.18748	6.92877	8.78308	2.51245e-17	2.28271e-16	28.5311
EPB41L2	1.89974	8.82309	8.78151	2.54292e-17	2.30887e-16	28.5193
MSH2	1.45435	6.88722	8.78031	2.56657e-17	2.32728e-16	28.5102
STRADB	-1.24681	7.38172	-8.77423	2.68976e-17	2.43419e-16	28.464
GTSF1L	-1.0213	4.00897	-8.7698	2.78304e-17	2.51531e-16	28.4305
AGTR1	-1.46137	4.29964	-8.76715	2.8404e-17	2.56379e-16	28.4105
PRKAB2	-1.65914	7.6373	-8.76572	2.87189e-17	2.59022e-16	28.3996
ANK2	-2.34251	5.51593	-8.76565	2.87343e-17	2.59022e-16	28.3991
SET	1.1548	10.9415	8.76519	2.88375e-17	2.59782e-16	28.3956
DNAJC1	1.41869	8.18775	8.76465	2.89581e-17	2.60699e-16	28.3914
BET1	1.08936	7.29488	8.76443	2.90066e-17	2.60965e-16	28.3898
NDUFB9	-1.15476	9.79745	-8.7588	3.02903e-17	2.72159e-16	28.3472
APPL2	1.01832	6.80993	8.75784	3.05155e-17	2.74005e-16	28.3399
TPX2	2.09568	7.35338	8.75594	3.09642e-17	2.77853e-16	28.3256
GPX8	1.93912	6.97414	8.7555	3.10694e-17	2.78615e-16	28.3222
FIGNL1	1.23067	6.58715	8.75072	3.2233e-17	2.88863e-16	28.2861
LRIG2	1.12305	7.41302	8.74653	3.32884e-17	2.97355e-16	28.2544
TMCC3	-1.37674	4.98617	-8.74363	3.40389e-17	3.03469e-16	28.2325
NMI	2.42804	7.72765	8.74316	3.4163e-17	3.04379e-16	28.2289
TMEM87B	1.5047	6.86641	8.74241	3.43592e-17	3.05733e-16	28.2233
SRSF10	1.13487	7.69314	8.73556	3.62166e-17	3.21638e-16	28.1715
GLCE	2.46766	8.55229	8.73525	3.63011e-17	3.21974e-16	28.1692
ASPM	2.36881	6.9449	8.73485	3.64132e-17	3.22761e-16	28.1662
TMCO6	1.14796	6.777	8.73218	3.71683e-17	3.28821e-16	28.146
IFI16	1.90532	8.68259	8.73099	3.75093e-17	3.312e-16	28.137
PRMT6	1.48952	6.46618	8.72904	3.80765e-17	3.35565e-16	28.1222
PTTG1IP	1.64559	10.4804	8.72693	3.86981e-17	3.40825e-16	28.1063
ENPP4	-1.66008	5.11525	-8.72676	3.87481e-17	3.41047e-16	28.105
CSRP1	1.80528	9.13405	8.72667	3.87732e-17	3.41051e-16	28.1044
CCNY	1.02053	7.55183	8.72519	3.92183e-17	3.44746e-16	28.0932
POLD3	1.0065	6.6925	8.72344	3.97464e-17	3.49166e-16	28.08
CENPJ	1.37108	6.29368	8.7211	4.04681e-17	3.5528e-16	28.0623
RAP2B	1.18629	7.29824	8.71955	4.09528e-17	3.58851e-16	28.0506
TUBB2A	1.46976	8.12311	8.71901	4.11219e-17	3.59875e-16	28.0466
RNF138	1.24632	7.05973	8.71781	4.15024e-17	3.62975e-16	28.0375
TIPIN	1.21672	6.31663	8.71709	4.17323e-17	3.64754e-16	28.0321
ATXN3	1.12487	6.67248	8.71687	4.18013e-17	3.65127e-16	28.0305
FNBP1	1.91935	9.40182	8.71596	4.20961e-17	3.67469e-16	28.0235
REEP4	1.01784	6.62339	8.7152	4.23399e-17	3.6913e-16	28.0179
AGBL5	1.15933	6.70737	8.714	4.27309e-17	3.72069e-16	28.0088
CTBS	1.13259	6.71284	8.7117	4.34922e-17	3.7822e-16	27.9915
CAPZA2	-1.184	8.19838	-8.71152	4.35529e-17	3.7851e-16	27.9901
TCEA3	-1.90259	8.07893	-8.71038	4.39348e-17	3.81349e-16	27.9815
NUP35	1.39762	7.44293	8.70773	4.48357e-17	3.8868e-16	27.9615
ARL10	1.29461	7.60801	8.70354	4.62974e-17	4.00848e-16	27.93
TCERG1	1.17305	8.68371	8.70249	4.66729e-17	4.03845e-16	27.9221
MAD2L1	1.93806	6.82919	8.70068	4.7324e-17	4.09222e-16	27.9084
ABLIM3	-1.41299	5.2483	-8.70024	4.74826e-17	4.10336e-16	27.9051
IGF2BP2	1.95409	8.00218	8.69979	4.76486e-17	4.11514e-16	27.9017
ATP6V1A	1.02001	8.63864	8.69595	4.90675e-17	4.22973e-16	27.8729
NDUFA4	-1.10682	8.97914	-8.69058	5.11293e-17	4.40196e-16	27.8324
ATL3	1.32394	8.42093	8.68823	5.20563e-17	4.47619e-16	27.8147
ZNF385B	-1.37431	4.07098	-8.68647	5.27614e-17	4.534e-16	27.8015
OPN3	1.82106	7.86414	8.68586	5.30063e-17	4.55221e-16	27.7969
THOC2	1.01969	7.91193	8.68415	5.37079e-17	4.60386e-16	27.784
NOTCH1	1.02496	7.22832	8.68371	5.3887e-17	4.61636e-16	27.7807
TCFL5	1.15121	7.22068	8.6799	5.54814e-17	4.74117e-16	27.7521
MITD1	1.09471	6.58907	8.67241	5.87472e-17	4.98935e-16	27.6958
ABHD6	2.79934	9.01958	8.6667	6.13692e-17	5.20243e-16	27.6529
TGIF1	1.50146	7.39857	8.66452	6.23967e-17	5.28305e-16	27.6366
AKAP10	1.05818	6.9542	8.65755	6.58087e-17	5.55489e-16	27.5842
EZR	1.74953	8.52188	8.65425	6.74865e-17	5.68939e-16	27.5595
GREB1L	-1.07454	4.50033	-8.65083	6.92692e-17	5.82917e-16	27.5338
HMGB2	1.67121	9.3833	8.64763	7.09824e-17	5.96244e-16	27.5098
PRKACB	1.45471	7.97517	8.64065	7.48628e-17	6.27051e-16	27.4575
HSPA2	-2.10115	6.66774	-8.63967	7.54222e-17	6.3085e-16	27.4502
SNX18	1.91106	8.9873	8.63783	7.64879e-17	6.39376e-16	27.4364
TTC28	1.08346	7.44712	8.63592	7.76091e-17	6.48356e-16	27.4221
E2F3	1.26118	7.11033	8.6338	7.88691e-17	6.58483e-16	27.4062
CCNL1	1.31649	8.75776	8.63216	7.98617e-17	6.65964e-16	27.3939
PPP1R12A	1.21781	8.42746	8.62778	8.25719e-17	6.86078e-16	27.3611
RCAN3	1.65068	7.19264	8.61827	8.87691e-17	7.34474e-16	27.29
FLVCR2	-1.08727	5.22537	-8.61196	9.31285e-17	7.67782e-16	27.2428
NPTXR	2.18115	7.59127	8.61099	9.38178e-17	7.73003e-16	27.2356
CEP192	1.07333	6.68043	8.60884	9.53684e-17	7.84842e-16	27.2195
NAT10	1.11785	7.98665	8.60857	9.55588e-17	7.85939e-16	27.2175
UTP18	1.02958	8.01739	8.60716	9.65912e-17	7.93485e-16	27.2069
ZNF124	1.61128	6.1043	8.60659	9.70133e-17	7.96479e-16	27.2027
KNTC1	1.47062	6.68443	8.60403	9.89141e-17	8.11602e-16	27.1836
FAM107B	1.70763	6.99753	8.60018	1.01851e-16	8.34705e-16	27.1548
MAP4K4	1.17993	7.98056	8.59419	1.06589e-16	8.72503e-16	27.1101
TERF1	1.0977	7.62892	8.59256	1.07922e-16	8.82366e-16	27.0979
COL9A2	-1.029	5.7561	-8.59243	1.08022e-16	8.82658e-16	27.097
PDCD1LG2	-1.02463	4.12597	-8.5919	1.08459e-16	8.85706e-16	27.093
FGA	-1.24275	3.92332	-8.59059	1.09542e-16	8.94018e-16	27.0833
CCNB2	2.1427	7.05096	8.58789	1.11812e-16	9.11466e-16	27.0631
CHD1	1.12464	7.17387	8.58657	1.12933e-16	9.20067e-16	27.0533
TOP1MT	1.40821	7.45288	8.58383	1.15309e-16	9.38866e-16	27.0328
NCBP2	1.02343	8.00063	8.58137	1.1748e-16	9.54851e-16	27.0145
TTC14	1.43546	7.83402	8.57646	1.21939e-16	9.88763e-16	26.9779
SNRPA	1.01819	8.39681	8.57345	1.24754e-16	1.0104e-15	26.9554
LACTB	-1.07609	6.1499	-8.5599	1.38232e-16	1.11629e-15	26.8546
HOXD10	3.45224	8.8723	8.55968	1.3846e-16	1.11748e-15	26.853
LPIN2	1.25654	7.58435	8.5595	1.3865e-16	1.11836e-15	26.8516
ADRB1	2.87626	8.64585	8.5587	1.39494e-16	1.12385e-15	26.8457
GNAL	-1.50357	4.97748	-8.55701	1.41291e-16	1.13766e-15	26.8331
BLCAP	-1.0081	8.55422	-8.55566	1.42736e-16	1.14863e-15	26.8231
TBRG1	1.02759	7.9004	8.55244	1.46259e-16	1.17424e-15	26.7991
NUP133	1.05682	7.5391	8.54949	1.49558e-16	1.19794e-15	26.7772
BBS7	1.05384	5.82336	8.5445	1.55315e-16	1.24117e-15	26.7401
TP53INP2	-1.08376	6.77414	-8.54006	1.60617e-16	1.2791e-15	26.7071
WWP1	-1.2551	7.96795	-8.53992	1.60778e-16	1.27964e-15	26.7061
FANCF	1.09537	6.32611	8.538	1.63135e-16	1.2969e-15	26.6918
GAS1	2.04668	9.69043	8.53612	1.65463e-16	1.31163e-15	26.6779
NT5DC2	1.51194	7.27075	8.5346	1.67377e-16	1.32604e-15	26.6666
SMARCAD1	1.03981	7.3267	8.53301	1.69402e-16	1.34055e-15	26.6547
XRN2	1.11259	7.82641	8.53108	1.71885e-16	1.35864e-15	26.6404
C1orf54	1.23534	7.76838	8.52921	1.74332e-16	1.3764e-15	26.6265
NPDC1	1.05742	8.03527	8.52901	1.74597e-16	1.37771e-15	26.625
BNIP3L	1.18612	9.60937	8.52703	1.77223e-16	1.39684e-15	26.6104
PPARA	-1.25512	5.95899	-8.52616	1.78391e-16	1.40524e-15	26.6039
ILF2	1.22383	9.30002	8.52579	1.78895e-16	1.4084e-15	26.6011
FLI1	1.56606	6.88617	8.52485	1.80162e-16	1.41757e-15	26.5942
NUDT1	1.23148	6.94897	8.52134	1.84997e-16	1.45395e-15	26.5682
INHBC	1.1228	5.93838	8.52113	1.85298e-16	1.45549e-15	26.5666
SETD7	-1.09041	8.2578	-8.51835	1.89222e-16	1.48547e-15	26.546
CLEC1A	-1.00167	4.25377	-8.50968	2.01997e-16	1.58382e-15	26.4818
NAV1	1.60636	7.78813	8.50649	2.0692e-16	1.62072e-15	26.4581
PYGO1	-1.02047	4.95241	-8.5043	2.10356e-16	1.6467e-15	26.4419
BTBD7	1.11139	7.92635	8.49989	2.17463e-16	1.7004e-15	26.4093
LMNB1	1.60269	7.1153	8.49787	2.20803e-16	1.72554e-15	26.3943
PDE4D	-1.61064	6.53027	-8.49637	2.23309e-16	1.74315e-15	26.3832
HGSNAT	1.30044	8.81727	8.49127	2.32047e-16	1.80829e-15	26.3455
CCND3	1.05639	7.85933	8.49099	2.32529e-16	1.81103e-15	26.3434
MGST3	-1.09247	9.65778	-8.48998	2.34309e-16	1.82386e-15	26.3359
SAP30	1.33006	7.94464	8.48495	2.43345e-16	1.89099e-15	26.2988
JAKMIP2	2.7366	8.14332	8.4808	2.51051e-16	1.94978e-15	26.2681
UPF3A	1.00927	9.28302	8.4776	2.57175e-16	1.99398e-15	26.2444
TNPO1	1.20109	9.80785	8.47719	2.57975e-16	1.99905e-15	26.2414
RUFY3	1.56969	8.06374	8.47357	2.65088e-16	2.05302e-15	26.2146
SH3BGRL3	1.23254	8.63583	8.47208	2.68062e-16	2.07488e-15	26.2037
NPY1R	3.96287	9.38028	8.46982	2.72651e-16	2.10804e-15	26.187
DICER1	1.13898	8.74485	8.46922	2.73884e-16	2.11639e-15	26.1826
RLIM	1.16051	8.37396	8.4667	2.79124e-16	2.15447e-15	26.1639
SRD5A1	1.21052	6.54555	8.46614	2.80307e-16	2.16118e-15	26.1598
DMTF1	1.16428	8.24219	8.46391	2.85034e-16	2.19517e-15	26.1434
CSRNP2	1.00964	7.33657	8.4627	2.87622e-16	2.21387e-15	26.1345
LTBP3	1.28909	8.29846	8.46245	2.88172e-16	2.21687e-15	26.1326
PPP2R2B	-1.09978	3.95134	-8.45992	2.93708e-16	2.25568e-15	26.1139
RIPK2	1.18572	6.82016	8.45909	2.95539e-16	2.26722e-15	26.1078
SBF2	1.07815	7.73819	8.45795	2.9808e-16	2.28418e-15	26.0994
DOK4	1.00398	6.30316	8.45671	3.00857e-16	2.30418e-15	26.0903
PLG	-1.18579	4.38741	-8.44954	3.17485e-16	2.42748e-15	26.0374
GPR161	1.0902	6.20138	8.44796	3.21274e-16	2.45238e-15	26.0257
ADH1B	-2.14403	4.08007	-8.44632	3.25232e-16	2.47848e-15	26.0137
ITGA5	1.375	7.88604	8.43922	3.43015e-16	2.60393e-15	25.9614
KIF3A	1.19562	6.48248	8.43686	3.49135e-16	2.64312e-15	25.944
XRCC5	1.02636	9.7645	8.43426	3.56e-16	2.69304e-15	25.9249
CHN2	2.43026	7.71812	8.43351	3.58005e-16	2.70582e-15	25.9194
IFT88	1.01011	7.01156	8.42817	3.72607e-16	2.80849e-15	25.8801
TMEM123	1.1966	8.85184	8.4276	3.74215e-16	2.81907e-15	25.8759
UBE2C	1.65061	7.96706	8.42583	3.79183e-16	2.85338e-15	25.8629
APOB	-1.12153	3.69068	-8.42458	3.82768e-16	2.87722e-15	25.8537
RUNX3	1.66529	7.88472	8.42299	3.87324e-16	2.90988e-15	25.842
CDC25B	1.19921	7.80539	8.4182	4.01455e-16	3.01277e-15	25.8068
BAG4	1.21467	7.67311	8.41368	4.15278e-16	3.10974e-15	25.7736
PKN2	1.11017	8.12556	8.41149	4.22121e-16	3.15585e-15	25.7575
ADRB2	-1.03488	4.59729	-8.41075	4.24464e-16	3.16993e-15	25.7521
ZNF512	1.17421	8.37769	8.41011	4.26484e-16	3.18329e-15	25.7474
SNAPC1	1.12534	6.70093	8.40611	4.39431e-16	3.27639e-15	25.718
ACER3	1.28011	6.84537	8.40465	4.44259e-16	3.31059e-15	25.7073
ZNF514	1.46431	7.15831	8.40235	4.51946e-16	3.36424e-15	25.6904
DTWD1	1.29424	6.12123	8.40118	4.55933e-16	3.39209e-15	25.6818
ZDHHC2	-1.88685	5.23657	-8.40064	4.57749e-16	3.40377e-15	25.6779
CYP2R1	1.18577	7.06684	8.3973	4.69325e-16	3.48609e-15	25.6534
ISYNA1	1.70091	7.85186	8.39637	4.72586e-16	3.50654e-15	25.6466
SAMD4A	-1.81551	7.01069	-8.39434	4.79816e-16	3.55636e-15	25.6316
ZMYND8	1.43563	8.14251	8.3934	4.83196e-16	3.57833e-15	25.6247
LY96	2.16606	7.11366	8.39072	4.92946e-16	3.64585e-15	25.6051
SALL2	1.55133	7.58265	8.38885	4.99862e-16	3.69489e-15	25.5914
KRT31	-1.11711	4.15724	-8.38824	5.02156e-16	3.708e-15	25.5869
ACACA	1.2287	7.86737	8.38164	5.27463e-16	3.88656e-15	25.5386
WWC3	1.19034	7.37397	8.37728	5.44906e-16	4.00866e-15	25.5067
LRRC59	1.20434	8.03956	8.37586	5.50702e-16	4.04699e-15	25.4963
ERLIN2	1.02162	7.55644	8.37195	5.6699e-16	4.15121e-15	25.4676
PAX7	3.26093	9.38754	8.36761	5.85601e-16	4.28378e-15	25.4359
PRPH2	-1.08918	5.109	-8.36758	5.85718e-16	4.28378e-15	25.4357
FAM117B	1.32187	6.80701	8.36421	6.00634e-16	4.3859e-15	25.411
SH3RF2	-1.16581	4.96257	-8.36354	6.03629e-16	4.40544e-15	25.4061
ALG14	1.03162	6.608	8.36302	6.05978e-16	4.42024e-15	25.4023
FANCD2	1.39803	6.3069	8.3597	6.21137e-16	4.52603e-15	25.378
LDLR	1.92428	7.64722	8.3578	6.29974e-16	4.58558e-15	25.3641
TMX1	1.12452	8.23761	8.35752	6.31285e-16	4.59271e-15	25.3621
METTL3	1.07426	8.57317	8.3564	6.36549e-16	4.62856e-15	25.3539
CCNC	1.21313	8.14917	8.35523	6.42119e-16	4.66415e-15	25.3454
OSTC	1.11149	8.98538	8.35129	6.61215e-16	4.79529e-15	25.3166
ZNF367	1.14182	5.90358	8.34744	6.80412e-16	4.92674e-15	25.2885
SH3BP4	1.74073	7.69288	8.34571	6.89231e-16	4.98536e-15	25.2758
TPR	1.14938	8.65566	8.34455	6.95179e-16	5.02576e-15	25.2674
ZC3H13	1.9563	8.87079	8.34425	6.9676e-16	5.03192e-15	25.2652
ANGEL2	1.04625	7.78016	8.3429	7.03759e-16	5.07714e-15	25.2553
MRI1	1.0218	8.23972	8.33877	7.25665e-16	5.22699e-15	25.2252
SMURF2	1.19463	7.45954	8.33844	7.27485e-16	5.23736e-15	25.2228
ELK3	1.3892	7.92548	8.33582	7.41736e-16	5.33439e-15	25.2037
PIK3C3	1.21077	7.92966	8.33291	7.57983e-16	5.4484e-15	25.1824
RCOR1	1.76948	8.60938	8.3321	7.62502e-16	5.47802e-15	25.1766
SEC24A	1.02088	7.23336	8.32786	7.86892e-16	5.64444e-15	25.1457
CARHSP1	1.51296	8.86822	8.32708	7.91484e-16	5.67443e-15	25.14
UHRF1	1.92113	7.1645	8.32361	8.12091e-16	5.80708e-15	25.1147
PRKDC	1.40604	8.9249	8.32341	8.13317e-16	5.81283e-15	25.1132
SSH1	1.48393	7.71752	8.32115	8.2704e-16	5.8987e-15	25.0968
TRPM4	1.75885	7.96669	8.31794	8.47007e-16	6.03487e-15	25.0734
TMEM14A	1.26921	7.2417	8.31588	8.60013e-16	6.12438e-15	25.0584
ALG9	1.10904	7.00579	8.31435	8.69818e-16	6.18463e-15	25.0473
SOX11	2.86431	7.98082	8.31097	8.91882e-16	6.33498e-15	25.0226
TLE4	-1.87298	5.29451	-8.31033	8.96107e-16	6.36171e-15	25.018
NPTN	1.11679	9.62682	8.3092	9.03661e-16	6.41204e-15	25.0098
CACNA2D1	-2.49049	7.58941	-8.30168	9.55446e-16	6.75864e-15	24.955
FUBP1	1.27897	8.75507	8.30076	9.61924e-16	6.80098e-15	24.9484
ZFP36L1	1.34539	9.66374	8.29612	9.95547e-16	7.0279e-15	24.9146
MKLN1	1.19612	8.03719	8.29458	1.00697e-15	7.10126e-15	24.9034
SEC11C	1.79645	8.23155	8.28965	1.04439e-15	7.34642e-15	24.8676
SPATA13	1.67424	6.9007	8.28782	1.05856e-15	7.43093e-15	24.8544
KBTBD7	1.12185	6.33184	8.28597	1.07315e-15	7.52954e-15	24.8409
ZNF711	1.94962	7.11543	8.28538	1.07782e-15	7.55461e-15	24.8367
PARP11	2.02145	7.02725	8.28438	1.08588e-15	7.60725e-15	24.8293
EXTL2	1.08701	6.95079	8.27686	1.14787e-15	8.02472e-15	24.7748
PLOD2	1.90958	7.26597	8.27563	1.15835e-15	8.08617e-15	24.7659
TAF15	1.03754	7.94522	8.27479	1.16562e-15	8.12871e-15	24.7597
POLI	1.30684	7.06241	8.27258	1.18478e-15	8.25817e-15	24.7437
CFD	-1.98819	6.68357	-8.27112	1.19763e-15	8.34351e-15	24.7331
TAPT1	-1.1159	7.38664	-8.271	1.19866e-15	8.34644e-15	24.7323
JMJD1C	1.26894	8.00246	8.26834	1.22248e-15	8.49945e-15	24.713
PPP4R1	1.03402	7.90933	8.25899	1.30973e-15	9.0741e-15	24.6453
NLGN4X	2.43189	7.74944	8.25825	1.3169e-15	9.11919e-15	24.6399
ANKRD1	-2.22176	3.85156	-8.25786	1.32075e-15	9.14122e-15	24.637
DLC1	1.45612	7.45079	8.25603	1.33865e-15	9.25584e-15	24.6238
SNRPA1	1.02741	7.50463	8.24075	1.49814e-15	1.02967e-14	24.5133
IFT74	1.21687	6.04357	8.23843	1.52395e-15	1.04689e-14	24.4965
RAPGEF6	1.12667	7.44945	8.2381	1.52768e-15	1.04841e-14	24.4941
TMTC3	1.15616	6.77617	8.23359	1.57927e-15	1.0822e-14	24.4615
ZNF385D	-1.04571	4.14121	-8.23262	1.59055e-15	1.08884e-14	24.4545
TMEM165	1.27091	7.83162	8.23219	1.59566e-15	1.09126e-14	24.4513
DLD	-1.13565	8.42324	-8.23074	1.61276e-15	1.10187e-14	24.4409
LIMA1	1.2524	8.55776	8.22902	1.63324e-15	1.11531e-14	24.4285
RTN4	-1.19432	9.42964	-8.22831	1.64175e-15	1.12056e-14	24.4234
SRD5A3	1.35354	7.52153	8.22704	1.65725e-15	1.13003e-14	24.4142
RYBP	1.12959	7.91398	8.21856	1.76379e-15	1.19971e-14	24.353
HMGCR	1.54678	7.3406	8.21665	1.7887e-15	1.21534e-14	24.3392
PRDX4	1.29489	8.33305	8.21633	1.79289e-15	1.2171e-14	24.3369
CENPF	2.16992	7.48424	8.21569	1.80145e-15	1.22231e-14	24.3322
CDC42EP5	1.80314	7.08029	8.21448	1.81749e-15	1.23077e-14	24.3235
GYPC	-1.39237	6.65207	-8.2125	1.84408e-15	1.24756e-14	24.3093
NUP160	1.067	6.52952	8.21211	1.84943e-15	1.25056e-14	24.3064
MYC	1.70749	9.30699	8.21097	1.86488e-15	1.25978e-14	24.2982
ID4	2.48178	8.0075	8.20575	1.93788e-15	1.30653e-14	24.2605
KCNAB1	-1.20067	5.00535	-8.20367	1.96758e-15	1.3259e-14	24.2456
PDE9A	1.40366	6.91521	8.20207	1.99082e-15	1.34026e-14	24.2341
CHD9	1.23531	8.875	8.20016	2.01895e-15	1.35721e-14	24.2203
ZNF135	1.26143	6.68489	8.19587	2.08344e-15	1.3992e-14	24.1894
NCAPD3	1.11254	7.3418	8.19366	2.11758e-15	1.42075e-14	24.1735
TMF1	1.2812	8.17193	8.18593	2.24097e-15	1.50007e-14	24.1179
LINGO1	1.48127	8.11673	8.18284	2.29236e-15	1.53279e-14	24.0956
F2RL1	-1.23914	4.66503	-8.18157	2.31373e-15	1.54633e-14	24.0865
BTN3A3	1.44137	6.87298	8.18117	2.32051e-15	1.55011e-14	24.0836
ATG4C	1.19809	6.56672	8.17261	2.47049e-15	1.64791e-14	24.0221
SPAG5	1.60186	6.63811	8.16685	2.57684e-15	1.71802e-14	23.9808
CMIP	1.18342	7.85051	8.16657	2.58214e-15	1.72072e-14	23.9787
NUP107	1.15929	7.79517	8.16622	2.58874e-15	1.72429e-14	23.9762
LRRFIP1	1.03569	9.75814	8.16113	2.68691e-15	1.78795e-14	23.9397
PDE7A	-1.21461	6.58574	-8.16002	2.70887e-15	1.80169e-14	23.9317
C5orf34	1.02175	5.77205	8.15341	2.84303e-15	1.88728e-14	23.8842
MED17	1.02272	7.23602	8.14929	2.92986e-15	1.94212e-14	23.8547
TUBA4A	-1.55012	7.5024	-8.14465	3.03067e-15	2.0051e-14	23.8215
RNF182	2.68709	7.23568	8.1434	3.05845e-15	2.02153e-14	23.8125
BZW1	1.34141	8.31604	8.14294	3.06887e-15	2.02745e-14	23.8092
AR	-1.376	5.41769	-8.13961	3.14436e-15	2.07534e-14	23.7853
EFS	1.58158	7.46148	8.13303	3.29885e-15	2.17418e-14	23.7383
PARVB	-1.09921	6.35596	-8.13281	3.30418e-15	2.17666e-14	23.7367
PTGR1	1.34869	7.96897	8.13045	3.36164e-15	2.2124e-14	23.7197
LSAMP	2.83513	7.95869	8.12297	3.54977e-15	2.3351e-14	23.6663
PLTP	1.67081	8.15108	8.12124	3.5949e-15	2.36141e-14	23.6539
INTS8	1.0034	7.78878	8.1177	3.68893e-15	2.41666e-14	23.6285
IDE	-1.02001	7.06963	-8.11767	3.68951e-15	2.41666e-14	23.6284
CPEB2	2.18489	9.08847	8.11368	3.79846e-15	2.4833e-14	23.5998
ZNF627	1.03351	6.97723	8.11253	3.83033e-15	2.50177e-14	23.5916
RGS10	1.39404	7.77629	8.11062	3.88386e-15	2.53314e-14	23.578
HSD17B11	1.50555	8.12636	8.11013	3.89792e-15	2.54111e-14	23.5744
KIF14	1.79511	6.25313	8.10926	3.92258e-15	2.55403e-14	23.5683
SGCD	-1.82116	5.9249	-8.10923	3.9233e-15	2.55403e-14	23.5681
CNKSR2	-1.33923	3.69016	-8.10813	3.95484e-15	2.57335e-14	23.5602
CRISPLD1	2.31348	6.77189	8.10668	3.99698e-15	2.59832e-14	23.5498
CYCS	-1.04251	9.05919	-8.10402	4.07481e-15	2.64497e-14	23.5309
ANAPC4	1.00534	8.06132	8.1026	4.1172e-15	2.66792e-14	23.5207
PTTG1	1.66537	8.19656	8.10259	4.11757e-15	2.66792e-14	23.5206
DDHD2	1.16009	8.22043	8.10111	4.16198e-15	2.6929e-14	23.5101
ZFYVE16	1.27143	7.66713	8.10044	4.18234e-15	2.70353e-14	23.5053
SYNJ1	1.08412	6.72723	8.09831	4.24768e-15	2.74192e-14	23.4901
RASA2	1.23523	7.11411	8.09693	4.29062e-15	2.76834e-14	23.4802
LRRC40	1.17916	7.41501	8.09681	4.2943e-15	2.76942e-14	23.4794
KPNA5	1.18143	6.86409	8.08185	4.78731e-15	3.07873e-14	23.3727
BTG3	1.66418	7.33963	8.07901	4.88679e-15	3.13832e-14	23.3525
SCAI	1.18255	6.47836	8.07467	5.04308e-15	3.23117e-14	23.3216
WDR4	1.25621	6.65568	8.07241	5.12642e-15	3.28153e-14	23.3055
DSEL	2.10167	7.04122	8.07147	5.1617e-15	3.30105e-14	23.2988
TMEM170A	1.04872	7.34884	8.06989	5.22087e-15	3.33734e-14	23.2876
JAK1	1.75672	11.2094	8.06557	5.38727e-15	3.43575e-14	23.2568
DOK5	-2.32269	5.65104	-8.0653	5.39752e-15	3.4407e-14	23.255
FGB	-1.01856	3.72356	-8.0634	5.47241e-15	3.48522e-14	23.2414
CSAD	1.50162	8.49978	8.0625	5.50827e-15	3.50483e-14	23.235
BAHCC1	1.26313	7.28207	8.05936	5.63521e-15	3.58064e-14	23.2127
PTDSS1	1.16842	9.2657	8.0529	5.90476e-15	3.73815e-14	23.1668
WDR3	1.04954	7.18078	8.05284	5.90757e-15	3.73821e-14	23.1663
KDM3A	1.42156	8.36614	8.05153	5.96395e-15	3.77215e-14	23.157
WTAP	1.08809	8.98566	8.04796	6.12002e-15	3.86555e-14	23.1317
NYNRIN	1.07306	6.8047	8.0478	6.12694e-15	3.86816e-14	23.1306
GPR137B	1.94629	6.9869	8.04043	6.46239e-15	4.06691e-14	23.0783
RECQL	1.06189	7.42778	8.03836	6.55987e-15	4.12638e-14	23.0636
ELOVL6	1.74112	6.23517	8.02117	7.42688e-15	4.62747e-14	22.9417
LMNB2	1.09438	7.14065	8.02025	7.47656e-15	4.65632e-14	22.9352
BDP1	3.04287	9.67695	8.01846	7.57376e-15	4.71047e-14	22.9225
TES	1.82174	8.36944	8.01444	7.79679e-15	4.84264e-14	22.894
CD36	-2.60503	6.0738	-8.01396	7.82353e-15	4.85707e-14	22.8907
GYG2	2.66231	7.98345	8.01116	7.98349e-15	4.94969e-14	22.8708
LPL	-2.38556	6.4806	-8.00897	8.11027e-15	5.02604e-14	22.8554
TYRP1	-1.06422	3.29187	-8.0083	8.14939e-15	5.04801e-14	22.8506
ORC5	1.09572	7.2633	8.00551	8.31491e-15	5.14592e-14	22.8309
RHBDD2	1.42757	8.82801	8.00197	8.5301e-15	5.27201e-14	22.8058
LDB2	2.21961	8.94534	8.0009	8.59625e-15	5.30814e-14	22.7983
RNF24	1.02579	7.35762	8.00031	8.63262e-15	5.32821e-14	22.7941
CDCA7L	1.64341	6.84706	7.99974	8.66844e-15	5.34554e-14	22.7901
OLFM1	2.32657	8.70857	7.99827	8.76021e-15	5.3949e-14	22.7797
TPBG	1.84535	7.90103	7.9929	9.10547e-15	5.59006e-14	22.7418
ZNF331	1.10125	7.10413	7.99052	9.26327e-15	5.6718e-14	22.7249
ZDHHC21	2.73655	8.87837	7.9901	9.2912e-15	5.68638e-14	22.722
KIF13A	-1.2631	7.18905	-7.98878	9.37956e-15	5.73791e-14	22.7127
SPATS2	1.04196	7.32694	7.98697	9.50286e-15	5.81076e-14	22.6999
USP33	1.07974	8.63003	7.98259	9.80717e-15	5.99419e-14	22.669
NFYA	1.11657	7.42616	7.98035	9.96648e-15	6.08886e-14	22.6531
FMNL3	1.09871	6.66035	7.97923	1.00471e-14	6.1354e-14	22.6452
KDSR	2.15247	9.84353	7.97553	1.03175e-14	6.28659e-14	22.6192
CAMK1D	1.34628	7.26566	7.97398	1.04329e-14	6.34852e-14	22.6083
GSTA4	1.01008	8.77625	7.97242	1.05505e-14	6.41443e-14	22.5973
MORC4	1.0058	7.22257	7.97079	1.06752e-14	6.48452e-14	22.5857
KIF20A	1.80628	6.56593	7.96866	1.08396e-14	6.58147e-14	22.5708
COG7	1.0081	7.24317	7.9603	1.15105e-14	6.96737e-14	22.5118
SEC63	1.02546	8.64885	7.95992	1.15414e-14	6.98305e-14	22.5092
ZNF566	1.04547	5.58752	7.95763	1.17328e-14	7.09575e-14	22.4931
PPAT	1.38979	6.6207	7.95724	1.17655e-14	7.11237e-14	22.4903
REPIN1	-1.0172	7.49073	-7.95128	1.22792e-14	7.40025e-14	22.4484
ATAD2B	1.04743	5.94676	7.94899	1.24832e-14	7.50678e-14	22.4322
CYP27A1	-1.01086	6.19667	-7.94619	1.27358e-14	7.65532e-14	22.4126
PDLIM1	-2.27139	7.3289	-7.9443	1.29092e-14	7.74611e-14	22.3993
EPHA4	2.12684	8.65389	7.94103	1.32153e-14	7.92286e-14	22.3763
IER2	1.48685	8.74303	7.93546	1.37535e-14	8.22763e-14	22.3372
ATAD2	1.72707	7.02956	7.91308	1.61411e-14	9.58944e-14	22.1801
ETFA	-1.28663	7.83339	-7.91094	1.63893e-14	9.72494e-14	22.1652
FKBP1A	1.04061	8.64478	7.90937	1.65743e-14	9.82567e-14	22.1542
UBE2J1	1.15441	7.33054	7.90902	1.66164e-14	9.8464e-14	22.1517
RORA	-1.68152	6.52166	-7.90441	1.71722e-14	1.01409e-13	22.1194
MR1	1.49768	6.34079	7.90202	1.74676e-14	1.0311e-13	22.1027
CYP4B1	-1.15522	4.88676	-7.8999	1.77335e-14	1.04501e-13	22.0878
SLC35B4	1.00651	6.99651	7.89859	1.79001e-14	1.05302e-13	22.0787
TOMM20	1.03304	9.23999	7.89221	1.87341e-14	1.09881e-13	22.034
TMEM135	1.42227	7.47443	7.89014	1.90128e-14	1.11373e-13	22.0195
COL5A1	1.8172	8.59637	7.88942	1.91106e-14	1.11851e-13	22.0145
CDKN3	1.69248	6.82547	7.8825	2.00769e-14	1.17159e-13	21.9661
WDFY2	1.01846	7.20907	7.88219	2.01213e-14	1.17369e-13	21.9639
LENG8	1.26757	7.93317	7.88196	2.01533e-14	1.17505e-13	21.9624
GDAP1	1.86732	7.10037	7.87813	2.07104e-14	1.20499e-13	21.9356
CPVL	1.45719	7.56544	7.87347	2.14093e-14	1.24303e-13	21.9031
RAD51AP1	1.71965	6.59432	7.87211	2.16174e-14	1.25459e-13	21.8936
ARF4	1.01118	9.64631	7.87203	2.16302e-14	1.25481e-13	21.893
TXNIP	-1.73006	10.4006	-7.86881	2.21315e-14	1.28335e-13	21.8705
RCN3	1.94177	8.78517	7.86639	2.25153e-14	1.30396e-13	21.8537
MTMR2	1.03902	7.20941	7.85966	2.36194e-14	1.36447e-13	21.8067
PBK	2.10986	6.75499	7.8595	2.36464e-14	1.36545e-13	21.8056
ATM	1.02953	7.45426	7.85723	2.4031e-14	1.38477e-13	21.7898
SPAST	1.14599	7.44792	7.85179	2.49774e-14	1.4387e-13	21.7519
IGF1R	1.45391	7.61829	7.85004	2.529e-14	1.4561e-13	21.7397
TIPARP	1.46997	8.26136	7.84717	2.5812e-14	1.4843e-13	21.7197
PGM3	1.00972	6.5159	7.8452	2.61747e-14	1.50328e-13	21.706
TMEM140	-1.19084	5.69581	-7.84409	2.63825e-14	1.51458e-13	21.6982
GPCPD1	1.26294	7.75809	7.84279	2.6627e-14	1.52798e-13	21.6892
TIMP4	-1.44248	4.83829	-7.83877	2.73974e-14	1.56698e-13	21.6612
CENPK	1.70542	5.73905	7.83197	2.87507e-14	1.63759e-13	21.6139
ATOH8	-1.04501	5.86924	-7.83041	2.90708e-14	1.6531e-13	21.6031
AKR1C2	-1.84375	6.44383	-7.82985	2.9185e-14	1.65822e-13	21.5992
KIF11	1.82948	6.00354	7.82805	2.95616e-14	1.67755e-13	21.5867
ARL5B	1.08162	7.70898	7.81727	3.19059e-14	1.80243e-13	21.5118
RPL39L	1.32597	5.8589	7.81289	3.29104e-14	1.85614e-13	21.4814
DNAJA4	-1.31205	7.14268	-7.81158	3.32182e-14	1.8712e-13	21.4723
NFATC1	-1.18237	6.28525	-7.81013	3.35596e-14	1.88889e-13	21.4623
EIF3E	1.05195	10.5595	7.80966	3.36712e-14	1.89363e-13	21.459
RBM11	3.87483	8.02376	7.80347	3.51783e-14	1.97196e-13	21.4161
GAS2	-1.56191	4.37683	-7.79189	3.81798e-14	2.12983e-13	21.3358
EPC1	1.13212	8.98985	7.79131	3.83341e-14	2.13671e-13	21.3318
NDN	1.09341	7.24588	7.78789	3.92735e-14	2.1829e-13	21.3081
PON2	1.26859	8.38877	7.78654	3.96487e-14	2.20287e-13	21.2988
RRBP1	1.48444	7.63105	7.78295	4.06658e-14	2.25665e-13	21.274
TPP1	1.13106	8.5951	7.77736	4.23015e-14	2.34271e-13	21.2353
GTDC1	1.01377	7.26999	7.77659	4.25309e-14	2.35164e-13	21.23
CDH6	-1.34299	5.41591	-7.77346	4.34802e-14	2.40124e-13	21.2083
HINT3	-1.39166	6.65574	-7.76976	4.46308e-14	2.4579e-13	21.1827
LPAR1	1.88769	7.5435	7.76869	4.49679e-14	2.47449e-13	21.1754
MT1X	-1.73511	7.3897	-7.7678	4.52512e-14	2.48909e-13	21.1692
RNASEH2A	1.23085	7.70129	7.76678	4.55761e-14	2.50496e-13	21.1622
ZNF667	1.30904	7.01451	7.75458	4.96663e-14	2.72002e-13	21.0779
PSTPIP2	-1.13185	5.32837	-7.75158	5.07238e-14	2.77573e-13	21.0573
SLC12A7	1.04976	7.84098	7.74696	5.23996e-14	2.86403e-13	21.0254
MANEA	1.17063	5.80875	7.7432	5.38032e-14	2.93493e-13	20.9995
HYOU1	1.13125	7.87994	7.73962	5.51747e-14	3.00618e-13	20.9748
TNFAIP6	3.4569	8.50063	7.73812	5.57605e-14	3.0345e-13	20.9645
HIPK3	-1.03998	9.09055	-7.73326	5.76949e-14	3.13606e-13	20.931
USP31	1.85396	8.76984	7.73188	5.82583e-14	3.1642e-13	20.9215
NBPF3	1.9952	7.65102	7.72908	5.94154e-14	3.22578e-13	20.9022
DBF4	1.24491	5.55777	7.71727	6.4545e-14	3.49602e-13	20.8211
ABLIM2	-1.12382	6.10005	-7.71442	6.58496e-14	3.56388e-13	20.8014
SNRPD1	1.19042	7.78712	7.70988	6.79761e-14	3.67034e-13	20.7703
PARD6B	2.07208	7.07999	7.70967	6.8079e-14	3.67446e-13	20.7688
BBX	1.0449	7.56004	7.70922	6.82942e-14	3.68463e-13	20.7657
SEH1L	1.02118	8.2219	7.70908	6.8361e-14	3.68679e-13	20.7648
SH3PXD2A	1.30146	8.62321	7.70684	6.94379e-14	3.73611e-13	20.7494
SLC26A2	1.78812	8.03078	7.70633	6.96903e-14	3.74823e-13	20.7459
SEL1L3	2.06379	7.92004	7.70593	6.98847e-14	3.75722e-13	20.7431
PKHD1	-1.47772	4.04787	-7.70298	7.1341e-14	3.83253e-13	20.7229
AHCY	1.39311	9.30403	7.69959	7.30554e-14	3.92158e-13	20.6997
GPRC5C	-1.09493	5.74411	-7.69507	7.54064e-14	4.03992e-13	20.6686
PLP2	1.43237	9.32217	7.69276	7.66328e-14	4.10085e-13	20.6528
NXT2	1.60061	6.56245	7.69129	7.74259e-14	4.14008e-13	20.6427
ATXN7L1	1.24582	7.28806	7.68816	7.91346e-14	4.2249e-13	20.6213
CSE1L	1.12767	8.89818	7.68383	8.15713e-14	4.34491e-13	20.5916
GPRC5B	-1.94134	6.42342	-7.68117	8.31006e-14	4.41954e-13	20.5734
LONRF2	-1.67825	4.568	-7.67039	8.95982e-14	4.75411e-13	20.4996
PRSS35	3.31314	8.19219	7.66843	9.08274e-14	4.81563e-13	20.4862
IGFBP2	2.1497	8.22608	7.65909	9.69439e-14	5.11438e-13	20.4224
NANS	1.00215	7.05548	7.65206	1.01813e-13	5.35691e-13	20.3744
RMI1	1.18318	6.86832	7.65093	1.02614e-13	5.39495e-13	20.3667
CDH13	-1.54975	5.28816	-7.64759	1.05028e-13	5.51346e-13	20.3439
MTUS1	-1.9926	6.71612	-7.64712	1.05376e-13	5.5256e-13	20.3406
RBM27	1.56102	7.87816	7.64711	1.05379e-13	5.5256e-13	20.3406
REL	1.06293	6.99289	7.6469	1.05535e-13	5.53167e-13	20.3392
TCF12	1.27693	8.98185	7.64665	1.05717e-13	5.53912e-13	20.3375
L3MBTL3	1.45185	7.15013	7.64259	1.08749e-13	5.68503e-13	20.3098
SMC3	1.03879	7.72434	7.6407	1.10195e-13	5.75405e-13	20.2968
FANCI	1.54619	7.16053	7.64009	1.10662e-13	5.77628e-13	20.2927
SAE1	1.03728	8.37326	7.63711	1.12977e-13	5.89044e-13	20.2724
LBR	1.22254	8.32354	7.63676	1.13252e-13	5.90255e-13	20.27
ZNF678	1.28248	6.35504	7.6357	1.14089e-13	5.94393e-13	20.2628
EPB41L4A	-1.18561	4.59938	-7.63564	1.1414e-13	5.94433e-13	20.2624
AGAP1	1.14807	7.79213	7.62929	1.19291e-13	6.1939e-13	20.2191
DDX21	1.01737	8.47464	7.62918	1.19383e-13	6.19636e-13	20.2183
ANXA5	1.20948	9.99328	7.62756	1.20737e-13	6.26424e-13	20.2073
PIGK	1.06698	6.48401	7.6252	1.2273e-13	6.36047e-13	20.1913
SIRPA	1.81836	7.81487	7.62366	1.24051e-13	6.42412e-13	20.1808
RPS6KA3	-1.6358	6.49216	-7.62264	1.24933e-13	6.46494e-13	20.1738
ZMYM5	1.01735	5.83366	7.61188	1.34624e-13	6.95336e-13	20.1006
VIM	1.60361	11.4889	7.60857	1.37745e-13	7.10132e-13	20.0782
DCHS1	1.38112	7.72973	7.60323	1.42942e-13	7.36374e-13	20.0419
IGFN1	-1.21171	5.08018	-7.60066	1.45511e-13	7.49326e-13	20.0244
ST3GAL1	-1.07521	6.07511	-7.59971	1.4648e-13	7.54035e-13	20.0179
ZMAT3	1.52277	8.00585	7.59861	1.47601e-13	7.59242e-13	20.0104
MID1	1.48895	6.5752	7.59852	1.47693e-13	7.59431e-13	20.0098
THEM4	-1.11953	4.97879	-7.59621	1.50067e-13	7.70202e-13	19.9942
COL5A2	2.46543	8.34164	7.59582	1.5048e-13	7.72033e-13	19.9915
ZNF493	1.03856	6.93263	7.59457	1.51786e-13	7.78446e-13	19.9831
FGFR1	1.49992	8.0049	7.59214	1.5436e-13	7.91355e-13	19.9666
ARMCX2	1.48517	8.01018	7.59053	1.56096e-13	7.99122e-13	19.9556
TRIM14	1.25406	6.85289	7.58896	1.578e-13	8.06291e-13	19.945
PSAT1	2.14859	7.18671	7.58645	1.60569e-13	8.19531e-13	19.9279
KMO	3.26727	7.90247	7.58523	1.61928e-13	8.26162e-13	19.9197
TTR	-1.04131	5.40283	-7.57176	1.77734e-13	9.00479e-13	19.8284
STARD13	2.08818	8.46258	7.56876	1.81451e-13	9.17625e-13	19.8082
RAB8B	1.25354	6.83709	7.56303	1.88787e-13	9.52634e-13	19.7693
MLF1	-1.34568	6.01141	-7.56194	1.90203e-13	9.58879e-13	19.762
CORO1C	1.25738	8.3237	7.56139	1.90927e-13	9.62022e-13	19.7583
DDB2	1.24831	7.60172	7.55974	1.93121e-13	9.71306e-13	19.7471
MFSD1	1.28802	8.36186	7.55314	2.02115e-13	1.01359e-12	19.7025
CPEB4	-1.30201	6.56395	-7.55295	2.0238e-13	1.01455e-12	19.7012
USP6NL	1.00039	5.95459	7.54783	2.09647e-13	1.04793e-12	19.6667
GSR	1.30383	8.1259	7.54638	2.1176e-13	1.05734e-12	19.6569
PFKP	1.35434	8.01187	7.54409	2.15123e-13	1.07205e-12	19.6414
SESN1	-1.35765	7.35023	-7.54406	2.1517e-13	1.07205e-12	19.6412
SUV39H2	1.0086	6.28187	7.5435	2.16008e-13	1.07544e-12	19.6374
PAK1IP1	1.04668	6.99458	7.54274	2.17144e-13	1.08032e-12	19.6323
EFCAB7	1.30918	6.29234	7.53837	2.23779e-13	1.11173e-12	19.6028
LTA4H	1.26304	9.48451	7.53754	2.25054e-13	1.11766e-12	19.5972
DIAPH3	1.89106	6.9996	7.53447	2.29861e-13	1.14112e-12	19.5765
LIMCH1	-2.03565	6.42703	-7.53437	2.30019e-13	1.1415e-12	19.5758
HDAC2	1.08476	8.5277	7.53254	2.32939e-13	1.15557e-12	19.5635
SIPA1L1	1.27793	7.48703	7.53152	2.34579e-13	1.16329e-12	19.5566
ALDH18A1	1.01005	7.46173	7.53101	2.35406e-13	1.16613e-12	19.5532
SKA2	1.18	8.58034	7.52423	2.46648e-13	1.2192e-12	19.5075
ALDH2	-1.5726	7.80865	-7.52298	2.4878e-13	1.22841e-12	19.499
MYO10	2.38009	9.08855	7.51883	2.55978e-13	1.2635e-12	19.4711
GFRA1	-1.14742	4.7504	-7.51712	2.59004e-13	1.27752e-12	19.4596
PDZRN3	-2.10208	5.69435	-7.51379	2.64992e-13	1.30519e-12	19.4372
KAT2A	1.02601	8.17923	7.51259	2.67195e-13	1.31511e-12	19.4291
MELK	1.63631	6.85973	7.51198	2.68319e-13	1.3197e-12	19.425
NAP1L1	1.09432	10.1939	7.50886	2.74131e-13	1.34637e-12	19.404
DKK2	3.29999	8.91653	7.50436	2.82734e-13	1.38713e-12	19.3737
CDC42SE2	1.4088	8.82202	7.49054	3.10836e-13	1.51907e-12	19.2809
RBM6	1.10982	8.1755	7.48505	3.22753e-13	1.57396e-12	19.2441
CASP8	1.07984	6.37936	7.48118	3.31419e-13	1.61508e-12	19.2181
COL1A1	2.83606	10.7766	7.48092	3.32001e-13	1.61678e-12	19.2164
GINS4	1.23663	5.70398	7.4788	3.36857e-13	1.63985e-12	19.2022
ADCY9	-1.26489	6.88989	-7.47873	3.37029e-13	1.64011e-12	19.2017
BCL6	-1.60622	8.18113	-7.47348	3.49366e-13	1.69655e-12	19.1665
MTMR6	1.2896	8.18229	7.47213	3.52589e-13	1.711e-12	19.1575
ZNF37BP	1.11728	5.87668	7.47181	3.53364e-13	1.71416e-12	19.1554
ORC6	1.1148	6.95038	7.4713	3.54595e-13	1.71953e-12	19.1519
TPMT	-1.04282	5.37084	-7.46728	3.64499e-13	1.76013e-12	19.125
NUF2	1.96493	6.35757	7.46425	3.72108e-13	1.79436e-12	19.1047
EDIL3	2.88545	7.94687	7.46298	3.75352e-13	1.80874e-12	19.0962
CACNA1G	1.69635	6.71178	7.46092	3.80694e-13	1.83065e-12	19.0824
TACC3	1.31999	6.62892	7.46057	3.8159e-13	1.83368e-12	19.0801
FEN1	1.1825	7.56848	7.45747	3.89773e-13	1.87105e-12	19.0593
KCNQ5	-2.07335	5.08097	-7.45631	3.92878e-13	1.88529e-12	19.0516
FZD2	1.56306	6.6595	7.4551	3.96112e-13	1.89949e-12	19.0435
KIT	2.47434	7.73828	7.45011	4.09841e-13	1.96056e-12	19.0102
PCDH17	2.13714	8.43397	7.44854	4.14269e-13	1.97968e-12	18.9996
ATP13A3	1.03449	7.39082	7.44818	4.15289e-13	1.98387e-12	18.9972
DEAF1	1.0385	7.38425	7.44759	4.16973e-13	1.99054e-12	18.9933
GNL2	1.0491	7.7888	7.44048	4.37693e-13	2.08512e-12	18.9458
NINJ2	-1.04187	5.32535	-7.43796	4.45255e-13	2.11969e-12	18.929
ATP7A	1.08138	6.51873	7.43696	4.48312e-13	2.13277e-12	18.9223
TET2	1.19242	7.2045	7.43677	4.48887e-13	2.13403e-12	18.9211
HBD	-1.1259	4.4609	-7.43383	4.57979e-13	2.1731e-12	18.9014
PIP4K2A	1.14484	7.16818	7.43381	4.58049e-13	2.1731e-12	18.9013
ADCY1	-1.15787	5.33349	-7.43244	4.62344e-13	2.19272e-12	18.8921
DHRS7	-1.5252	7.234	-7.42023	5.0241e-13	2.37457e-12	18.8108
MYEF2	1.72982	7.95542	7.41927	5.0571e-13	2.38854e-12	18.8044
TRIB2	1.54811	8.1948	7.41855	5.08177e-13	2.39937e-12	18.7996
SERPINE2	2.18812	8.59979	7.4175	5.11824e-13	2.41493e-12	18.7926
TSPAN12	-1.07158	5.49638	-7.41097	5.35091e-13	2.51955e-12	18.7491
ZC3HAV1	1.18345	7.70478	7.40426	5.60027e-13	2.63158e-12	18.7045
GMNN	1.19955	7.01064	7.40348	5.63027e-13	2.64297e-12	18.6993
NCAPG2	1.24427	6.67926	7.39854	5.82217e-13	2.72546e-12	18.6664
TMTC1	-1.81271	5.34252	-7.38949	6.19112e-13	2.89345e-12	18.6063
NIPAL3	1.05554	6.57626	7.3791	6.64278e-13	3.09197e-12	18.5374
IGDCC4	-1.81427	5.24667	-7.37735	6.72188e-13	3.12774e-12	18.5258
HMMR	1.42077	6.18871	7.36201	7.45747e-13	3.44908e-12	18.4241
ATP8B1	2.02644	7.96949	7.35725	7.70119e-13	3.5499e-12	18.3927
F8	-1.37126	5.80139	-7.35323	7.91365e-13	3.64297e-12	18.366
USP25	-1.47541	7.49596	-7.35143	8.01044e-13	3.68232e-12	18.3541
HIP1R	1.29231	7.51589	7.3495	8.11544e-13	3.72468e-12	18.3414
HSPA4	1.00092	8.26352	7.34862	8.16384e-13	3.74316e-12	18.3356
PTGER3	2.5297	7.3366	7.34823	8.18542e-13	3.75056e-12	18.333
APCDD1	2.70846	8.81175	7.34604	8.30754e-13	3.804e-12	18.3185
SEC24D	1.45122	6.12021	7.34554	8.33515e-13	3.81537e-12	18.3152
CSPG5	2.16416	7.9749	7.34414	8.41431e-13	3.84905e-12	18.306
HOXD13	2.37956	7.89716	7.33981	8.66405e-13	3.96067e-12	18.2774
ANLN	1.74102	6.37493	7.33849	8.74169e-13	3.99352e-12	18.2686
GRN	1.04155	9.05962	7.33787	8.7782e-13	4.00754e-12	18.2645
MYH9	1.0411	8.13892	7.3367	8.8475e-13	4.03651e-12	18.2569
OBSL1	1.58872	8.52678	7.3354	8.92551e-13	4.07075e-12	18.2483
TIMP2	1.44601	9.68047	7.32895	9.3222e-13	4.24186e-12	18.2057
ITM2A	2.47086	10.6189	7.3255	9.54186e-13	4.34038e-12	18.1829
CD38	-1.06166	4.82044	-7.32183	9.78057e-13	4.44165e-12	18.1587
NR0B1	3.52078	7.97105	7.31835	1.00124e-12	4.54396e-12	18.1358
TSPAN13	2.80829	9.67136	7.31739	1.00773e-12	4.57038e-12	18.1295
ENO2	1.86557	7.14821	7.31256	1.04104e-12	4.71525e-12	18.0977
HPRT1	1.17452	7.97942	7.30955	1.06231e-12	4.80214e-12	18.0779
WNT5A	2.41487	8.22849	7.30381	1.10411e-12	4.97514e-12	18.0401
MARCKS	1.80415	8.88563	7.30275	1.112e-12	5.00543e-12	18.0331
CDK13	1.05017	9.53368	7.29973	1.13481e-12	5.10315e-12	18.0133
KIF15	1.58707	6.00213	7.29963	1.13559e-12	5.10499e-12	18.0126
ALKBH2	1.01345	6.98049	7.29509	1.1707e-12	5.25256e-12	17.9828
DST	-1.8282	7.4123	-7.29392	1.17996e-12	5.28724e-12	17.9751
NCAPD2	1.14853	6.92758	7.28598	1.2446e-12	5.56422e-12	17.9229
SCNN1G	2.99743	8.04025	7.28524	1.25077e-12	5.58997e-12	17.9181
ABCC9	-1.45715	4.68327	-7.28505	1.25239e-12	5.59543e-12	17.9168
RRAD	-1.67519	4.81468	-7.2818	1.27997e-12	5.71307e-12	17.8955
NME7	1.00271	6.61531	7.27751	1.31731e-12	5.87027e-12	17.8674
AQP3	-1.06096	5.81636	-7.27521	1.33781e-12	5.95392e-12	17.8522
PHC1	1.0915	7.07484	7.2717	1.36963e-12	6.07594e-12	17.8292
PLA1A	-1.05195	4.14114	-7.26821	1.40202e-12	6.20963e-12	17.8064
MSRB2	-1.02139	8.13691	-7.26327	1.44912e-12	6.41209e-12	17.774
NUP155	1.02477	6.74856	7.25456	1.53613e-12	6.78186e-12	17.717
PHGDH	1.43656	7.62495	7.25361	1.54591e-12	6.8207e-12	17.7108
SHMT2	1.03705	8.90286	7.24377	1.6509e-12	7.25945e-12	17.6465
TSPAN1	-1.11097	4.7822	-7.24371	1.65166e-12	7.25945e-12	17.6461
ST6GALNAC2	-1.39075	4.94868	-7.24127	1.6787e-12	7.36654e-12	17.6302
DCC	2.89049	7.6247	7.24019	1.69089e-12	7.41295e-12	17.6231
PPT1	1.07965	8.60302	7.235	1.75052e-12	7.65734e-12	17.5892
TTC39C	1.10553	5.32295	7.23308	1.77301e-12	7.75045e-12	17.5767
ALG6	1.14096	7.11227	7.22923	1.81924e-12	7.9378e-12	17.5515
HS3ST4	1.64758	8.1146	7.22776	1.83707e-12	8.01056e-12	17.542
PGAP1	2.47865	7.1642	7.22242	1.90373e-12	8.28291e-12	17.5071
GTSF1	-1.00057	3.74833	-7.21985	1.93653e-12	8.4182e-12	17.4904
MEGF10	-1.2547	5.20872	-7.21056	2.06012e-12	8.91275e-12	17.4299
MCM2	1.24977	7.46117	7.20342	2.1603e-12	9.32863e-12	17.3835
FREM2	-1.3325	3.45296	-7.20272	2.17038e-12	9.3663e-12	17.3789
GJA1	2.39025	8.85779	7.20258	2.17238e-12	9.37201e-12	17.378
ANGPTL1	-1.49857	4.99647	-7.19444	2.2932e-12	9.86857e-12	17.3251
NUDCD1	1.08708	6.94985	7.19335	2.30981e-12	9.93076e-12	17.318
NEK2	1.51633	6.1637	7.18857	2.38433e-12	1.02416e-11	17.287
EPDR1	-1.29938	7.22457	-7.18822	2.39e-12	1.02595e-11	17.2846
NOTCH2	1.5	8.20503	7.18679	2.41279e-12	1.03477e-11	17.2754
TTK	1.76267	5.85777	7.17607	2.59054e-12	1.10653e-11	17.2058
LYVE1	-1.7182	5.16962	-7.17511	2.60715e-12	1.11259e-11	17.1996
INPP4B	-1.22595	4.53228	-7.17078	2.6831e-12	1.14359e-11	17.1715
CHD1L	1.08	7.91811	7.16194	2.84473e-12	1.21024e-11	17.1143
SRI	1.00674	8.53339	7.15012	3.07624e-12	1.30191e-11	17.0378
PCDH8	3.01132	7.92495	7.1485	3.10938e-12	1.31513e-11	17.0273
BDH2	1.07463	7.74919	7.14845	3.11042e-12	1.31516e-11	17.027
TNFAIP8	1.20431	5.68725	7.14557	3.17018e-12	1.33879e-11	17.0084
NIN	1.03413	7.66915	7.14532	3.17535e-12	1.34056e-11	17.0068
CAMK2D	-1.73829	6.74433	-7.13835	3.3251e-12	1.40036e-11	16.9617
BARD1	1.18065	6.93487	7.13687	3.35774e-12	1.41324e-11	16.9522
ATP1B1	-2.65589	7.07007	-7.13663	3.36299e-12	1.41502e-11	16.9506
KANK2	1.27517	8.42739	7.12222	3.69842e-12	1.54719e-11	16.8577
UAP1	1.44741	9.18623	7.12018	3.7484e-12	1.56668e-11	16.8446
PDE8A	1.18463	7.39271	7.10497	4.1432e-12	1.7223e-11	16.7467
GJC1	1.58935	7.72885	7.10006	4.27931e-12	1.7762e-11	16.7151
TBL1X	1.0656	6.99746	7.09654	4.37954e-12	1.81508e-11	16.6924
PPP1R2	-1.00183	7.10027	-7.0958	4.40067e-12	1.82329e-11	16.6877
NAPEPLD	1.09527	6.73762	7.09126	4.53392e-12	1.87512e-11	16.6586
BRIP1	1.49546	6.28039	7.08576	4.7009e-12	1.94243e-11	16.6232
TRAF5	1.34699	6.45078	7.083	4.78666e-12	1.9755e-11	16.6055
ELOVL4	1.34997	5.60429	7.06665	5.32833e-12	2.19054e-11	16.5008
CDC7	1.2772	5.95971	7.05785	5.6445e-12	2.31294e-11	16.4444
NINL	1.03341	7.3468	7.05697	5.67729e-12	2.325e-11	16.4388
DCXR	-1.02965	7.81068	-7.04343	6.20258e-12	2.52565e-11	16.3523
XG	2.92074	8.80918	7.04225	6.25083e-12	2.54001e-11	16.3447
ACTR6	1.00917	6.62981	7.04222	6.25202e-12	2.54001e-11	16.3445
VLDLR	-1.56105	5.28545	-7.03479	6.56265e-12	2.66073e-11	16.2971
SMYD2	-1.30005	7.0519	-7.03334	6.6253e-12	2.68376e-11	16.2878
SORT1	-1.08096	7.9189	-7.03004	6.76947e-12	2.74055e-11	16.2668
UGCG	1.33832	7.14525	7.02567	6.96508e-12	2.81644e-11	16.239
FILIP1L	-1.59144	5.13518	-7.02195	7.1361e-12	2.88222e-11	16.2153
ZIC2	2.81589	7.44867	7.02029	7.21368e-12	2.9127e-11	16.2047
MYH8	-1.22337	3.34308	-7.01847	7.29991e-12	2.94493e-11	16.1931
OCIAD2	1.08938	7.46473	7.01409	7.51139e-12	3.02671e-11	16.1652
TLE1	-1.40141	6.35017	-7.00343	8.0511e-12	3.23098e-11	16.0974
HIVEP2	-1.28515	6.33731	-7.00263	8.09291e-12	3.24681e-11	16.0923
ANXA2	1.28225	10.0254	6.99874	8.30058e-12	3.32529e-11	16.0676
ANKRD37	-1.06851	5.98284	-6.99866	8.30457e-12	3.32593e-11	16.0671
ZNF141	1.10063	6.15245	6.99837	8.32009e-12	3.33118e-11	16.0653
ABAT	1.48154	6.80208	6.99542	8.4813e-12	3.39178e-11	16.0465
KLF9	-1.4803	6.04691	-6.9932	8.60457e-12	3.43809e-11	16.0324
HEXB	1.06021	8.11696	6.98503	9.07364e-12	3.61088e-11	15.9805
SH3PXD2B	1.04602	7.60889	6.98243	9.22822e-12	3.66711e-11	15.964
BUB1	1.63705	6.0743	6.97654	9.58728e-12	3.80541e-11	15.9267
ECHDC3	-1.06653	6.34638	-6.9758	9.63349e-12	3.82265e-11	15.9221
BTN3A2	1.1246	6.94594	6.97568	9.64144e-12	3.82471e-11	15.9212
APOD	-2.67215	7.29281	-6.97533	9.66318e-12	3.83113e-11	15.919
TMEM45A	1.69965	6.78174	6.95691	1.08877e-11	4.29562e-11	15.8025
AFAP1L1	-1.24776	5.19139	-6.95563	1.09786e-11	4.32902e-11	15.7944
BTG1	1.29519	9.05159	6.94675	1.16275e-11	4.57314e-11	15.7383
CHRM2	-1.45746	4.22338	-6.94584	1.16961e-11	4.59747e-11	15.7325
DTNA	-1.84494	5.83784	-6.94369	1.18593e-11	4.65765e-11	15.719
TWIST1	2.29687	7.00394	6.93946	1.21877e-11	4.78257e-11	15.6923
KIF23	1.5447	6.41799	6.93885	1.22364e-11	4.79895e-11	15.6884
ZNF217	1.43765	6.79561	6.9368	1.2399e-11	4.85857e-11	15.6755
CDYL2	-1.06148	5.84067	-6.93415	1.26132e-11	4.93968e-11	15.6588
BCOR	1.09961	7.05053	6.92986	1.29675e-11	5.07557e-11	15.6317
MBOAT2	1.16502	6.83662	6.92047	1.37769e-11	5.37863e-11	15.5726
DLG2	2.46295	7.63028	6.91573	1.42039e-11	5.5375e-11	15.5428
ANK3	-2.20356	5.71356	-6.91151	1.4595e-11	5.68196e-11	15.5163
DNAJC12	1.8708	8.24234	6.91132	1.46127e-11	5.68726e-11	15.5151
LUC7L3	1.17515	9.79958	6.90869	1.48623e-11	5.77624e-11	15.4985
NELL2	2.8843	8.29279	6.90468	1.52509e-11	5.91893e-11	15.4733
TNKS	1.38302	8.5603	6.90061	1.56552e-11	6.06902e-11	15.4478
NTNG1	2.18292	7.50149	6.89201	1.6545e-11	6.40139e-11	15.3938
GPX3	-2.3522	6.62955	-6.88647	1.71441e-11	6.62391e-11	15.359
FRY	-1.50657	5.71059	-6.88375	1.74459e-11	6.73107e-11	15.342
PLA2G4C	-1.3548	6.45352	-6.88311	1.75184e-11	6.75149e-11	15.338
MGAT5	1.07098	7.00608	6.87641	1.82874e-11	7.02434e-11	15.296
AKR1C1	-1.56417	6.64608	-6.87491	1.84644e-11	7.08639e-11	15.2866
CD248	1.32376	8.1569	6.87238	1.87658e-11	7.19209e-11	15.2708
IMPDH2	1.08889	10.0674	6.86341	1.98755e-11	7.59837e-11	15.2147
SMAD9	1.62047	7.89123	6.86313	1.9911e-11	7.60986e-11	15.213
GM2A	1.04345	7.92131	6.85074	2.15543e-11	8.21518e-11	15.1355
SLC13A5	-1.04095	4.39698	-6.85021	2.16273e-11	8.23614e-11	15.1322
KATNAL1	1.03039	7.5302	6.84322	2.26151e-11	8.58863e-11	15.0886
C2CD2	1.21605	6.89997	6.83884	2.32569e-11	8.80815e-11	15.0613
COPZ2	-1.53611	7.03204	-6.83817	2.3357e-11	8.84364e-11	15.0571
CBFB	1.12149	8.71304	6.83731	2.34856e-11	8.88742e-11	15.0518
PELI1	1.2536	6.98535	6.83251	2.42151e-11	9.13344e-11	15.0219
MAP2K6	-1.15453	6.53369	-6.83218	2.42668e-11	9.15043e-11	15.0198
POSTN	3.4322	9.41607	6.8306	2.45129e-11	9.23818e-11	15.01
SPRED2	1.15797	6.86593	6.81672	2.67801e-11	1.0046e-10	14.9236
RGN	-1.49583	4.82053	-6.81323	2.73817e-11	1.02605e-10	14.9019
BEX1	2.68823	8.90004	6.81144	2.76945e-11	1.03665e-10	14.8908
BZW2	-1.17533	8.96687	-6.79573	3.06052e-11	1.14034e-10	14.7933
STRBP	1.58965	7.05574	6.7908	3.1578e-11	1.17374e-10	14.7627
CACNA2D3	-1.01923	4.38952	-6.79031	3.16763e-11	1.17676e-10	14.7597
SSPN	-1.68793	7.51956	-6.78959	3.18221e-11	1.18185e-10	14.7552
CAPG	1.17403	6.98757	6.781	3.36038e-11	1.24534e-10	14.7021
KIF4A	1.46331	6.39006	6.77876	3.40857e-11	1.26185e-10	14.6882
TRIP13	1.24345	6.28433	6.77145	3.57005e-11	1.31915e-10	14.643
KCNE4	2.28345	7.38595	6.76885	3.62935e-11	1.33999e-10	14.6269
TCF7L2	1.06984	8.27667	6.76567	3.70317e-11	1.36505e-10	14.6073
IGFBP4	1.55869	9.08461	6.76317	3.76228e-11	1.38536e-10	14.5918
NCKAP5	1.59083	5.94806	6.76233	3.78234e-11	1.392e-10	14.5866
INTU	1.27338	5.92141	6.76139	3.80487e-11	1.39955e-10	14.5808
GPC6	1.55135	7.22292	6.74845	4.12922e-11	1.51482e-10	14.501
PRKCZ	1.26232	6.55503	6.74739	4.1569e-11	1.52416e-10	14.4945
CNRIP1	1.14057	7.32999	6.74277	4.28006e-11	1.56682e-10	14.466
LTBP4	1.02466	8.05493	6.74027	4.34825e-11	1.58967e-10	14.4506
SPARC	1.6458	11.1574	6.74011	4.35254e-11	1.5904e-10	14.4496
LSM11	1.07585	6.23186	6.73974	4.36282e-11	1.59347e-10	14.4473
DNAL4	1.45342	7.27189	6.73972	4.36328e-11	1.59347e-10	14.4472
PIK3C2A	1.02372	8.40513	6.72227	4.87077e-11	1.76852e-10	14.3399
NEFH	1.64411	6.8907	6.72075	4.91747e-11	1.78407e-10	14.3306
BAMBI	1.97915	7.29115	6.71855	4.98617e-11	1.80757e-10	14.317
DLGAP5	1.83603	6.13182	6.70851	5.31132e-11	1.91839e-10	14.2554
RAP1GAP	1.52844	6.97032	6.70786	5.33303e-11	1.92472e-10	14.2514
PCDHB14	1.31146	5.98273	6.70008	5.60025e-11	2.01483e-10	14.2037
ECD	1.32889	7.6993	6.69984	5.60859e-11	2.01731e-10	14.2023
STEAP2	2.17895	8.56227	6.69546	5.76523e-11	2.06987e-10	14.1754
CHORDC1	1.42938	6.96596	6.68907	6.00098e-11	2.15004e-10	14.1363
TNC	2.44607	8.04086	6.68109	6.30913e-11	2.25635e-10	14.0875
PAQR5	2.02207	6.53666	6.67558	6.53036e-11	2.32822e-10	14.0538
KANK1	-1.28024	6.20477	-6.67148	6.70027e-11	2.38449e-10	14.0288
PCDH7	2.29842	6.67701	6.67009	6.75907e-11	2.40479e-10	14.0203
MYOM2	-2.17903	6.69722	-6.66703	6.88957e-11	2.44996e-10	14.0016
SLAIN1	2.39	6.55288	6.65533	7.41269e-11	2.62786e-10	13.9302
NR3C2	-1.52338	5.35322	-6.6552	7.41865e-11	2.6293e-10	13.9295
BAG2	-1.37405	5.5001	-6.64792	7.7636e-11	2.74521e-10	13.8851
THY1	1.62351	8.3424	6.64644	7.83585e-11	2.76863e-10	13.8761
RBP1	1.94294	7.48118	6.64525	7.89399e-11	2.78845e-10	13.8689
TRIM35	1.4812	7.38475	6.64435	7.9387e-11	2.8021e-10	13.8634
IQGAP2	1.68371	5.82687	6.64394	7.95884e-11	2.80849e-10	13.8609
CECR2	-1.21231	4.92788	-6.64151	8.08032e-11	2.84917e-10	13.8461
STK39	1.2852	7.19131	6.63831	8.24356e-11	2.90428e-10	13.8266
TTC8	1.00621	5.74659	6.6239	9.01757e-11	3.16429e-10	13.7391
SYT1	2.82183	7.32808	6.62283	9.07773e-11	3.18297e-10	13.7327
CD59	-1.29539	8.50146	-6.61224	9.69611e-11	3.38689e-10	13.6684
PSRC1	1.13761	6.44469	6.60031	1.0442e-10	3.63181e-10	13.5961
GLCCI1	1.2695	6.93739	6.59166	1.10174e-10	3.82231e-10	13.5438
POU3F1	1.38404	6.89211	6.58385	1.15639e-10	4.00584e-10	13.4967
LBH	1.42335	7.94191	6.57397	1.22934e-10	4.25002e-10	13.437
CA2	-1.89252	5.79643	-6.56895	1.2681e-10	4.37636e-10	13.4068
HOXD11	2.00028	7.45027	6.56675	1.28542e-10	4.43392e-10	13.3935
ENPP1	2.92559	8.32874	6.56334	1.31287e-10	4.52406e-10	13.373
CTR9	1.08667	8.63579	6.56279	1.31731e-10	4.53825e-10	13.3697
GRM7	-1.06435	4.16499	-6.56237	1.3207e-10	4.54877e-10	13.3672
PFKFB3	-1.22571	7.33834	-6.56182	1.32524e-10	4.56329e-10	13.3638
ITM2C	1.23789	8.67453	6.56158	1.32717e-10	4.5688e-10	13.3624
ADO	1.05249	7.61151	6.52489	1.66402e-10	5.67039e-10	13.142
MLLT3	1.43961	6.60355	6.52048	1.70966e-10	5.81733e-10	13.1156
TEX9	1.24285	4.84943	6.51777	1.73843e-10	5.90648e-10	13.0993
ITPR1	1.20205	6.02678	6.51699	1.7468e-10	5.93199e-10	13.0947
KIF5A	-1.03195	5.03576	-6.51587	1.7588e-10	5.9698e-10	13.088
KIF2C	1.39526	6.65409	6.51565	1.76127e-10	5.9767e-10	13.0866
IFT57	1.01523	6.01511	6.49835	1.95844e-10	6.61652e-10	12.9832
EGR2	2.4281	8.27234	6.4931	2.02252e-10	6.81133e-10	12.9519
FAM83D	1.33106	6.49872	6.48403	2.13797e-10	7.17909e-10	12.8978
RNF135	1.28298	7.31821	6.48167	2.16911e-10	7.28014e-10	12.8837
CYP26B1	2.42764	8.54669	6.47928	2.2011e-10	7.37853e-10	12.8694
FBXO5	1.15698	6.5766	6.47875	2.20813e-10	7.4003e-10	12.8663
JAM3	1.38338	7.55474	6.47824	2.21512e-10	7.42191e-10	12.8632
ROBO1	1.61347	7.76361	6.46635	2.38199e-10	7.95783e-10	12.7925
SH2B3	1.24589	7.82445	6.45739	2.51584e-10	8.3908e-10	12.7392
CREB3L2	1.11361	7.55708	6.45517	2.55016e-10	8.50321e-10	12.726
TSC22D3	-1.26471	7.7701	-6.45138	2.60974e-10	8.69348e-10	12.7035
GCH1	1.45133	5.80793	6.44963	2.63779e-10	8.78056e-10	12.6931
GRB10	-1.31994	6.64003	-6.44776	2.66799e-10	8.87679e-10	12.682
TMEM161B	1.03633	7.85927	6.43908	2.8128e-10	9.33608e-10	12.6306
RAPH1	1.495	7.97377	6.43898	2.8145e-10	9.33948e-10	12.63
F2R	1.94049	7.34716	6.4333	2.91333e-10	9.64888e-10	12.5964
KLF10	-1.22422	8.1627	-6.42971	2.9776e-10	9.84519e-10	12.5751
PPFIBP1	1.10404	6.91966	6.42311	3.09945e-10	1.02211e-09	12.5361
TPM3	1.02194	8.87422	6.41609	3.2345e-10	1.06284e-09	12.4945
ACTC1	-2.78858	5.7323	-6.4026	3.51015e-10	1.14877e-09	12.4149
SLC1A1	1.67312	6.98501	6.40094	3.54555e-10	1.15953e-09	12.4051
CRIP2	1.31335	8.02516	6.4	3.56572e-10	1.1653e-09	12.3996
PDP1	-1.02091	7.62298	-6.39951	3.57631e-10	1.16848e-09	12.3967
IRS2	1.30903	9.8259	6.39181	3.74689e-10	1.2219e-09	12.3514
DCDC2	2.28745	6.93294	6.38619	3.87647e-10	1.26237e-09	12.3182
MYLK	1.64718	7.66068	6.38448	3.91688e-10	1.27463e-09	12.3082
SLC35A1	1.17227	8.21019	6.38359	3.93782e-10	1.28084e-09	12.303
PHAX	1.00627	7.33082	6.38071	4.00696e-10	1.30149e-09	12.286
ENPP3	2.20082	7.70935	6.38041	4.01429e-10	1.30356e-09	12.2842
LYPD1	1.7548	7.00515	6.37131	4.24091e-10	1.37295e-09	12.2308
GIMAP2	1.69714	6.9157	6.36129	4.50505e-10	1.45437e-09	12.172
GSTT1	-1.47082	5.75504	-6.35573	4.65861e-10	1.50219e-09	12.1393
CAST	-1.00683	8.52838	-6.35281	4.74106e-10	1.52734e-09	12.1223
C14orf132	1.18877	7.57051	6.33511	5.27366e-10	1.68867e-09	12.0186
PRG4	-1.0596	3.36075	-6.32689	5.54028e-10	1.77076e-09	11.9706
ANKH	-1.63663	7.42239	-6.32279	5.67807e-10	1.81186e-09	11.9467
PTPRK	1.57069	7.11165	6.32125	5.7308e-10	1.82615e-09	11.9377
EPB41	1.52802	8.63895	6.32045	5.75834e-10	1.83408e-09	11.9331
ARHGAP17	1.07655	8.84898	6.31935	5.79659e-10	1.84541e-09	11.9266
MFAP4	2.08206	8.56369	6.31191	6.06083e-10	1.92598e-09	11.8833
PSD3	1.561	6.5122	6.31095	6.09562e-10	1.93659e-09	11.8777
HMGN5	1.28512	6.09289	6.2929	6.79041e-10	2.14401e-09	11.7727
TMEM97	1.27394	7.65874	6.29083	6.87482e-10	2.16966e-09	11.7606
MDK	1.33247	7.71449	6.28529	7.10597e-10	2.23801e-09	11.7285
LRP6	1.08076	8.13486	6.27954	7.35425e-10	2.31251e-09	11.6951
SPP1	2.87232	8.34346	6.27487	7.56181e-10	2.37453e-09	11.668
BGN	1.80553	8.71795	6.27086	7.74458e-10	2.42715e-09	11.6447
CERCAM	1.31397	7.34479	6.26659	7.94402e-10	2.4855e-09	11.62
MGST2	-1.11986	6.67407	-6.25269	8.62879e-10	2.68878e-09	11.5396
CHRNA1	-1.69606	4.50447	-6.25199	8.66489e-10	2.69942e-09	11.5355
TOM1L1	1.14709	6.47986	6.24629	8.96303e-10	2.78726e-09	11.5026
TIMELESS	1.11524	6.78268	6.23163	9.77748e-10	3.03438e-09	11.418
CEP55	1.18934	5.5012	6.23137	9.79223e-10	3.03828e-09	11.4166
CDCA2	1.2173	6.03997	6.23098	9.81504e-10	3.04398e-09	11.4143
ACAT2	1.00599	6.49996	6.22341	1.0265e-09	3.17568e-09	11.3707
ADRB3	2.2566	7.57009	6.20988	1.11203e-09	3.43105e-09	11.2929
COL4A2	1.66965	9.27182	6.2015	1.16845e-09	3.59551e-09	11.2448
MYCN	1.52146	6.6458	6.19897	1.18608e-09	3.64648e-09	11.2302
EDNRA	1.94171	8.10866	6.19776	1.19454e-09	3.66843e-09	11.2233
PHKA2	1.20933	7.93885	6.19469	1.21638e-09	3.72885e-09	11.2057
MCM4	1.13429	7.65553	6.19231	1.23357e-09	3.7765e-09	11.192
ANXA2P2	1.08371	9.58448	6.1897	1.25267e-09	3.83072e-09	11.1771
FABP4	-2.449	5.85935	-6.17857	1.33751e-09	4.07845e-09	11.1134
MGLL	-1.22247	6.27403	-6.17506	1.36549e-09	4.15549e-09	11.0933
PPP1R3B	-1.20407	7.34415	-6.16909	1.41428e-09	4.29472e-09	11.0591
ARHGDIB	1.20715	8.446	6.16908	1.41435e-09	4.29472e-09	11.0591
C12orf75	-1.48589	6.31496	-6.16832	1.42067e-09	4.31295e-09	11.0547
CYP4F22	2.1909	7.68052	6.16761	1.42659e-09	4.32995e-09	11.0507
NCKAP1L	2.02566	7.6034	6.16554	1.44409e-09	4.37827e-09	11.0389
WWOX	1.20799	6.89643	6.15687	1.5195e-09	4.59278e-09	10.9894
APOBEC3C	1.0223	6.65558	6.15403	1.54503e-09	4.6636e-09	10.9732
CADPS2	1.81218	7.66269	6.15189	1.56457e-09	4.71866e-09	10.961
MFAP2	1.46686	7.25124	6.14792	1.60133e-09	4.82637e-09	10.9384
ANGPT1	-1.12524	4.52014	-6.1433	1.64535e-09	4.95362e-09	10.912
DENND5B	-1.30964	5.20476	-6.14094	1.66817e-09	5.02016e-09	10.8986
PDIA6	1.11729	9.4223	6.13961	1.68131e-09	5.05858e-09	10.891
RARRES2	1.94745	8.88581	6.13731	1.70406e-09	5.12146e-09	10.878
EGF	-1.8437	5.26691	-6.13536	1.72356e-09	5.17556e-09	10.8669
ATG10	1.00567	6.36297	6.13399	1.73748e-09	5.2151e-09	10.8591
SQLE	1.40593	7.18689	6.13236	1.75416e-09	5.26057e-09	10.8498
[truncated: 385 more rows]
